# Supplementary material for: The p97/VCP adaptor UBXD1 drives AAA+ remodeling and ring opening through multi-domain tethered interactions
Source: Nat Struct Mol Biol. 2023 Nov 9;30(12):2009–19. doi: 10.1038/s41594-023-01126-0 (PMC10716044; doi:10.1038/s41594-023-01126-0)
Supplement: Supplementary file 3 — Primers used in this study. [file 41594_2023_1126_MOESM3_ESM.xlsx]

## Sheet: Supplementary Table 1
Supplementary Table 1 | Primers used in this study.
Primer name	Sequence (5' → 3')	Notes
MBP-UBXD1_fw	ACCTGTACTTCCAATCCAATATGAAGAAATTCTTTCAGGAG	For cloning UBXD1 into bacterial expression vector with MBP tag
MBP-UBXD1_rv	ATCCGTTATCCACTTCCAATTTACAAGAGCTTCTCGATG
pFastBac-MBP-UBXD1_fw	TTAAGTACTTCCAATCCAATATGAAATCTTCTCACCATC	For cloning MBP-UBXD1 into insect cell expression vector
pFastBac-MBP-UBXD1_rv	ACCGGTTATCCACTTCCAATTTACAAGAGCTTCTCGATG
MBP-UBXD1-LX_fw	CTCGAATCCGAGGCGGTGCGTCGGCTGAGCGTGCTGCGG	For mutating lariat residues (E299R/R302E/R307E/E312R) in MBP-UBXD1
MBP-UBXD1-LX_rv	CCTCTGCTCTTCCTTGATACGCTCTGCTGTGAGGTTGAAGAAGTCCC
MBP-UBXD1-H4X_fw	CCAGAATAAGGCTGTGTTAACTGAAGCCAGCGGGAGCCCCGAGGCC	For scrambing the sequence of H4 (residues 75-93) in MBP-UBXD1
MBP-UBXD1-H4X_rv	ATGCGCTCCTGAGTTACATCACGCGATTGTGTGGGGCCCCAGGCCCG
MBP-UBXD1-N_fw	TAAATTGGAAGTGGATAACGGATCC	For removing residues 134-551 of UBXD1 in MBP-UBXD1
MBP-UBXD1-N_rv	CCTCAGGGTGGCCCCAGT
MBP-UBXD1-C_fw	AGCGGGAGCCCCGAGGCC	For removing residues 1-93 of UBXD1 in MBP-UBXD1
MBP-UBXD1-C_rv	ATTGGATTGGAAGTACAGGTTTTCCTCG
MBP-ASPL-C_fw	ACCTGTACTTCCAATCCAATGTAGATCGAGAACCTGTAG	For cloning ASPL-C (residues 313-553) into bacterial expression vector with MBP tag
MBP-ASPL-C_rv	ATCCGTTATCCACTTCCAATTTACCTCTTACTGGCAGG
MBP-SVIP-insert_fw	GTACTTCCAATCCAATATGGGGCTGTGTTTTCCTTGTC	For amplifying SVIP for cloning into bacterial expression vector with MBP tag
MBP-SVIP-insert_rv	ATCCACTTCCAATTTATGAAACTGTCCACCTAAGTCCAC
MBP-SVIP-vector_fw	TAAATTGGAAGTGGATAACGGATCC	For amplifying MBP bacterial expression vector for SVIP cloning
MBP-SVIP-vector_rv	ATTGGATTGGAAGTACAGGTTTTCCTCG
