# Supplementary material for: The p97/VCP adaptor UBXD1 drives AAA+ remodeling and ring opening through multi-domain tethered interactions
Source: Nat Struct Mol Biol. 2023 Nov 9;30(12):2009–19. doi: 10.1038/s41594-023-01126-0 (PMC10716044; doi:10.1038/s41594-023-01126-0)
Supplement: Supplementary file 10 — Statistical source data. [file 41594_2023_1126_MOESM10_ESM.xlsx]

## Sheet: Fig. 1c
Source Data for Fig. 1c | Normalized ATPase activity.
[UBXD1] (nM)	Experiment 1	Experiment 2	Experiment 3
1666.67	0.267569	0.249194	0.252729
833.333	0.273963	0.277002	0.276874
416.667	0.286035	0.28276	0.288053
208.333	0.28466	0.286056	0.292453
104.167	0.322289	0.326456	0.341679
52.0833	0.433714	0.435453	0.452255
26.0417	0.598571	0.592922	0.650444
13.0208	0.758502	0.763605	0.812367
6.51042	0.859622	0.867654	0.89961
3.25521	0.913622	0.920371	0.948862
1.6276	0.946427	0.951464	0.961572
0.813802	0.967917	0.974835	0.97502
0.406901	0.969119	0.987194	0.973525
0	1	1	1

## Sheet: Fig. 2c
Source Data for Fig. 2c | Particle distributions of p97:UBXD1 cryo-EM datasets.
Nucleotide (p97 monomer:UBXD1)	Closed	Open	VIM-only	Unbound
ADP (1:2)	13.2738	12.4471	74.2791	0
ATPγS (1:2)	33.3871	0	46.5853	20.0276
ADP (6:1)	0	25.7635	0	74.2365
*Values are fraction ot total particles from that dataset

## Sheet: Fig. 5d
Source Data for Fig. 5d | Normalized ATPase activity.
	SVIP			ASPL-C
[Adapter] (nM)	Experiment 1	Experiment 2	Experiment 3	Experiment 1	Experiment 2	Experiment 3
3333.33	0.122955	0.139841	0.138999	0.026541	0.018008	-0.002809
1666.67	0.132566	0.131876	0.149563	0.029105	-0.001509	0.013676
833.333	0.139727	0.155897	0.158254	0.043897	0.047515	0.022372
416.667	0.172373	0.189807	0.19205	0.052896	0.004469	0.031015
208.333	0.282317	0.262492	0.292738	0.136802	0.116923	0.086501
104.167	0.452805	0.415832	0.454079	0.457036	0.414851	0.4169
52.0833	0.615152	0.568525	0.604214	0.844888	0.825005	0.830438
26.0417	0.721959	0.687215	0.721327	0.888416	0.875633	0.903003
13.0208	0.805408	0.77636	0.803007	0.907635	0.901773	0.914166
6.51042	0.842886	0.822088	0.869768	0.90862	0.912009	0.937482
3.25521	0.900856	0.871575	0.910476	0.952856	0.958783	0.968342
1.6276	0.893954	0.878503	0.926249	0.942403	0.935505	0.967963
0.813802	0.926153	0.925808	0.922776	0.976249	0.981324	0.969791
0.406901	0.922046	0.907383	0.943447	0.945842	0.987465	0.986013
0	1	1	1	1	1	1

## Sheet: Fig. 6b
Source Data for Fig. 6b | Normalized ATPase activity.
	UBXD1 WT			UBXD1 LX			UBXD1 H4X			UBXD1 LX/H4X
[UBXD1] (nM)	Experiment 1	Experiment 2	Experiment 3	Experiment 1	Experiment 2	Experiment 3	Experiment 1	Experiment 2	Experiment 3	Experiment 1	Experiment 2	Experiment 3
1666.67	0.267569	0.249194	0.252729	0.242196	0.23202	0.262724	0.45109	0.428428	0.446809	0.514298	0.52868	0.520034
833.333	0.273963	0.277002	0.276874	0.262584	0.276948	0.283223	0.443807	0.432351	0.436489	0.491268	0.463391	0.478224
416.667	0.286035	0.28276	0.288053	0.291023	0.300388	0.318637	0.433875	0.420435	0.436889	0.512603	0.491559	0.525691
208.333	0.28466	0.286056	0.292453	0.33696	0.349305	0.358334	0.449637	0.433949	0.450643	0.616199	0.605622	0.614656
104.167	0.322289	0.326456	0.341679	0.429656	0.43473	0.445153	0.505922	0.506106	0.535237	0.739326	0.7692	0.759052
52.0833	0.433714	0.435453	0.452255	0.540915	0.560699	0.574269	0.625082	0.634922	0.65401	0.848616	0.869899	0.872778
26.0417	0.598571	0.592922	0.650444	0.676555	0.692775	0.728457	0.738475	0.751749	0.783496	0.892727	0.929671	0.910866
13.0208	0.758502	0.763605	0.812367	0.791229	0.814856	0.847016	0.825392	0.845381	0.849093	0.954155	0.94269	0.93877
6.51042	0.859622	0.867654	0.89961	0.869224	0.895173	0.91278	0.879846	0.881377	0.890247	0.945418	0.973293	0.942928
3.25521	0.913622	0.920371	0.948862	0.919562	0.941476	0.959897	0.9094	0.924967	0.93141	0.9758	1.00287	0.969422
1.6276	0.946427	0.951464	0.961572	0.931909	0.962893	0.947286	0.91858	0.930079	0.929553	0.947349	0.96297	0.948637
0.813802	0.967917	0.974835	0.97502	0.957931	1.00574	0.969143	0.965797	0.964024	0.941741	0.979949	0.995001	0.980709
0.406901	0.969119	0.987194	0.973525	0.958643	0.979174	0.966088	0.948209	0.953373	0.951447	0.954489	0.976622	0.962716
0	1	1	1	1	1	1	1	1	1	1	1	1

## Sheet: Fig. 6c
Source Data for Fig. 6c | Normalized ATPase activity.
	UBXD1 WT			UBXD1-N			UBXD1-C			UBXD1-N + UBXD1-C
[UBXD1] (nM)	Experiment 1	Experiment 2	Experiment 3	Experiment 1	Experiment 2	Experiment 3	Experiment 1	Experiment 2	Experiment 3	Experiment 1	Experiment 2	Experiment 3
3333.33	0.26769	0.239589	0.229255	0.773188	0.75978	0.776116	0.262036	0.332887	0.365579	0.298091	0.312151	0.340118
1666.67	0.316703	0.250292	0.262383	0.832806	0.835759	0.835741	0.41261	0.438538	0.462424	0.368801	0.406157	0.439188
833.333	0.318461	0.289321	0.287126	0.853387	0.863682	0.887584	0.520813	0.562602	0.588479	0.523026	0.533898	0.569756
416.667	0.338769	0.306133	0.295714	0.881142	0.890355	0.906245	0.724752	0.678362	0.702038	0.659863	0.645894	0.688819
208.333	0.322836	0.311649	0.296465	0.900409	0.908152	0.929013	0.782028	0.774947	0.801799	0.779547	0.758857	0.808191
104.167	0.366964	0.353486	0.332765	0.935074	0.923755	0.938129	0.916247	0.849963	0.856806	0.867599	0.848664	0.881457
52.0833	0.48406	0.443276	0.423973	0.941522	0.939676	0.954503	0.890171	0.901617	0.907378	0.905053	0.899653	0.934107
26.0417	0.658569	0.628793	0.595727	0.967695	0.95483	0.957342	0.970203	0.941048	0.935997	0.931919	0.94202	0.958948
13.0208	0.817935	0.764942	0.758248	0.934954	0.956192	0.971004	0.935626	0.951306	0.949923	0.961317	0.952987	0.986639
6.51042	0.906644	0.858024	0.859037	0.957334	0.94167	0.971105	0.939797	0.954721	0.959827	0.925169	0.955751	0.985895
3.25521	0.951306	0.923875	0.912177	0.96464	0.957157	0.988585	0.959561	0.969227	0.978254	0.978477	0.966769	1.01377
1.6276	0.982	0.929511	0.92939	0.978884	0.9522	0.96938	1.0325	0.971779	0.956679	0.963921	0.972466	0.982521
0.813802	0.960599	0.951644	0.949165	0.964631	0.95373	0.9789	0.941234	0.976025	0.974316	0.969963	0.989181	1.00789
0.406901	1.01944	0.931626	0.9569	0.986545	0.962588	0.993008	0.982581	0.972154	0.974224	0.942134	0.985859	1.00041
0	1	1	1	1	1	1	1	1	1	1	1	1

## Sheet: Fig. 6d
Source Data for Fig. 6d | IC50 values for ATPase assays.
	UBXD1 WT	UBXD1 LX	UBXD1 H4X	UBXD1 LX/H4X	UBXD1-N	UBXD1-C	UBXD1-N + UBXD1-C
IC50 best-fit (nM)	24.53	40.34	35.79	112	ND	606.2	523.8
95% CI upper bound	26.1	43.94	40.23	125.4	ND	668	567.2
95% CI lower bound	23.06	37.11	31.8	100.2	ND	549.5	483.4
*ND = not determined

## Sheet: Fig. 7d
Source Data for Fig. 7d | P1-P6 distance measurements.
	D1	D2
p97ADP	34.9	35.4
Closed	37.2	35.8
LX	35.4	40
H4X	37.7	36.1
Open	42.9	46.3
*Values are in Å

## Sheet: ED Fig. 1a
Source Data for Extended Data Fig. 1a | Chromatogram A280 values.
p97		UBXD1		p97/UBXD1/ADP		p97/UBXD1/ATPγS
Elution volume (mL)	A280 (mAU)	Elution volume (mL)	A280 (mAU)	Elution volume (mL)	A280 (mAU)	Elution volume (mL)	A280 (mAU)
-0.004789	-0.040814	-0.004899	0	-0.004794	0.001295	-0.004785	0.037917
-0.004673	-0.39003	-0.004782	0.001197	-0.004677	0.071171	-0.004669	-3.76224
-0.004557	-0.410356	-0.004666	0.00125	-0.004561	0.074826	-0.004553	-3.94609
-0.00444	-0.429966	-0.004549	0.001304	-0.004445	0.078502	-0.004436	-4.11129
-0.004324	-0.450478	-0.004433	0.001359	-0.004328	0.082299	-0.00432	-4.19142
-0.004207	-0.470685	-0.004317	0.001517	-0.004212	0.085946	-0.004203	-4.16268
-0.004091	-0.490836	-0.0042	0.001801	-0.004095	0.089642	-0.004087	-4.13327
-0.003974	-0.510813	-0.004084	0.002135	-0.003979	0.093204	-0.003971	-4.10594
-0.003858	-0.530102	-0.003967	0.002474	-0.003863	0.096918	-0.003854	-4.07771
-0.003742	-0.550324	-0.003851	0.002821	-0.003746	0.100623	-0.003738	-4.05034
-0.003625	-0.57057	-0.003735	0.003172	-0.00363	0.104321	-0.003621	-4.0217
-0.003509	-0.590631	-0.003618	0.003526	-0.003513	0.107972	-0.003505	-3.99338
-0.003392	-0.610034	-0.003502	0.003887	-0.003397	0.111537	-0.003389	-3.96589
-0.003276	-0.630359	-0.003385	0.004249	-0.003281	0.115327	-0.003272	-3.93744
-0.00316	-0.650477	-0.003269	0.00462	-0.003164	0.11885	-0.003156	-3.90936
-0.003043	-0.669918	-0.003153	0.004985	-0.003048	0.122558	-0.003039	-3.8793
-0.002927	-0.690052	-0.003036	0.005325	-0.002931	0.126381	-0.002923	-3.8512
-0.00281	-0.709544	-0.00292	0.005654	-0.002815	0.130197	-0.002806	-3.8227
-0.002694	-0.729736	-0.002803	0.005986	-0.002699	0.134007	-0.00269	-3.79571
-0.002578	-0.749288	-0.002687	0.006314	-0.002582	0.137682	-0.002574	-3.76857
-0.002461	-0.76538	-0.00257	0.006642	-0.002466	0.140958	-0.002457	-3.74922
-0.002345	-0.764813	-0.002454	0.006971	-0.002349	0.144788	-0.002341	-3.7306
-0.002228	-0.764227	-0.002338	0.007306	-0.002233	0.148731	-0.002224	-3.71171
-0.002112	-0.763659	-0.002221	0.00764	-0.002117	0.152508	-0.002108	-3.69239
-0.001996	-0.763045	-0.002105	0.007966	-0.002	0.156317	-0.001992	-3.67423
-0.001879	-0.762351	-0.001988	0.008173	-0.001884	0.16012	-0.001875	-3.65612
-0.001763	-0.761685	-0.001872	0.008015	-0.001767	0.163604	-0.001759	-3.63777
-0.001646	-0.761017	-0.001756	0.007773	-0.001651	0.167342	-0.001642	-3.62032
-0.00153	-0.760341	-0.001639	0.007527	-0.001535	0.170921	-0.001526	-3.60163
-0.001413	-0.759643	-0.001523	0.007286	-0.001418	0.174534	-0.00141	-3.58364
-0.001297	-0.758972	-0.001406	0.007046	-0.001302	0.178301	-0.001293	-3.54933
-0.001181	-0.758308	-0.00129	0.006803	-0.001185	0.132337	-0.001177	-2.38858
-0.001064	-0.593963	-0.001174	0.004564	-0.001069	0.003242	-0.00106	0.266609
-0.000948	0.000726	-0.001057	-0.000351	-0.000952	0.003161	-0.000944	0.478539
-0.000831	0.001236	-0.000941	-0.000642	-0.000836	0.003091	-0.000827	0.691277
-0.000715	0.001656	-0.000824	-0.000799	-0.00072	0.003119	-0.000711	0.904581
-0.000599	0.002076	-0.000708	-0.000686	-0.000603	0.003281	-0.000595	1.11528
-0.000482	0.002497	-0.000591	-0.000577	-0.000487	0.003438	-0.000478	1.32131
-0.000366	0.002919	-0.000475	-0.000465	-0.00037	0.003599	-0.000362	1.53591
-0.000249	0.003342	-0.000359	-0.000354	-0.000254	0.003756	-0.000245	1.75095
-0.000133	0.00376	-0.000242	-0.000241	-0.000138	0.003919	-0.000129	1.96644
-1.7e-05	0.005322	-0.000126	-0.00013	-2.1e-05	0.004542	-1.3e-05	2.81734
0.0001	0.008795	-9e-06	0.000484	9.5e-05	0.006303	0.000104	4.23994
0.000216	0.009273	0.000107	0.001694	0.000212	0.006577	0.00022	4.4556
0.000333	0.009772	0.000223	0.001894	0.000328	0.00685	0.000337	4.66051
0.000449	0.010646	0.00034	0.002117	0.000444	0.007118	0.000453	4.76863
0.000565	0.011182	0.000456	0.002657	0.000561	0.007283	0.000569	4.76331
0.000682	0.011653	0.000573	0.003334	0.000677	0.00731	0.000686	4.75775
0.000798	0.012098	0.000689	0.003872	0.000794	0.00734	0.000802	4.7524
0.000915	0.012568	0.000805	0.004401	0.00091	0.007367	0.000919	4.74684
0.001031	0.013015	0.000922	0.004927	0.001026	0.007395	0.001035	4.74171
0.001148	0.013464	0.001038	0.00547	0.001143	0.007424	0.001151	4.73609
0.001264	0.013937	0.001155	0.00601	0.001259	0.00745	0.001268	4.73071
0.00138	0.014387	0.001271	0.006553	0.001376	0.007479	0.001384	4.72529
0.001497	0.014844	0.001387	0.007082	0.001492	0.007508	0.001501	4.71918
0.001613	0.015348	0.001504	0.007566	0.001608	0.007532	0.001617	4.70951
0.00173	0.015799	0.00162	0.00749	0.001725	0.007456	0.001734	4.7004
0.001846	0.01625	0.001737	0.007214	0.001841	0.007065	0.00185	4.69085
0.001962	0.016702	0.001853	0.006951	0.001958	0.006675	0.001966	4.68127
0.002079	0.017156	0.00197	0.006681	0.002074	0.006284	0.002083	4.67167
0.002195	0.017611	0.002086	0.006424	0.00219	0.005876	0.002199	4.66204
0.002312	0.018067	0.002202	0.006147	0.002307	0.005506	0.002316	4.65238
0.002428	0.018524	0.002319	0.00589	0.002423	0.005117	0.002432	4.64277
0.002544	0.018982	0.002435	0.005611	0.00254	0.004727	0.002548	4.63344
0.002661	0.019431	0.002552	0.005347	0.002656	0.004318	0.002665	4.62333
0.002777	0.019966	0.002668	0.005093	0.002773	0.003951	0.002781	4.61142
0.002894	0.02041	0.002784	0.004995	0.002889	0.003785	0.002898	4.59942
0.00301	0.020876	0.002901	0.005354	0.003005	0.003853	0.003014	4.58788
0.003126	0.021323	0.003017	0.005836	0.003122	0.003918	0.00313	4.57626
0.003243	0.021792	0.003134	0.006305	0.003238	0.003982	0.003247	4.56415
0.003359	0.02224	0.00325	0.006772	0.003355	0.004047	0.003363	4.55243
0.003476	0.022691	0.003366	0.007245	0.003471	0.004111	0.00348	4.54036
0.003592	0.023143	0.003483	0.007704	0.003587	0.004176	0.003596	4.5291
0.003709	0.023596	0.003599	0.008184	0.003704	0.004244	0.003713	4.51731
0.003825	0.024052	0.003716	0.008649	0.00382	0.004308	0.003829	4.50508
0.003941	0.02459	0.003832	0.00906	0.003937	0.004359	0.003945	4.49196
0.004058	0.025244	0.003949	0.008956	0.004053	0.004096	0.004062	4.47905
0.004174	0.0259	0.004065	0.008432	0.004169	0.003555	0.004178	4.46556
0.004291	0.026558	0.004181	0.007924	0.004286	0.002989	0.004295	4.45213
0.004407	0.027216	0.004298	0.007406	0.004402	0.002451	0.004411	4.43916
0.004523	0.027851	0.004414	0.006889	0.004519	0.001913	0.004527	4.42606
0.00464	0.028514	0.004531	0.006364	0.004635	0.001376	0.004644	4.41257
0.004756	0.029152	0.004647	0.005855	0.004751	0.000838	0.00476	4.39989
0.004873	0.029793	0.004763	0.005335	0.004868	0.000299	0.004877	4.38611
0.004989	0.030472	0.00488	0.004822	0.004984	-0.000266	0.004993	4.37243
0.005105	0.031091	0.004996	0.004349	0.005101	-0.000776	0.005109	4.35916
0.005222	0.031692	0.005113	0.004008	0.005217	-0.00104	0.005226	4.34583
0.005338	0.032296	0.005229	0.00364	0.005333	-0.001345	0.005342	4.33218
0.005455	0.032903	0.005345	0.003262	0.00545	-0.001651	0.005459	4.31942
0.005571	0.033509	0.005462	0.002884	0.005566	-0.001956	0.005575	4.30661
0.005687	0.034096	0.005578	0.002502	0.005683	-0.002263	0.005692	4.29357
0.005804	0.034708	0.005695	0.002141	0.005799	-0.002583	0.005808	4.27968
0.00592	0.035299	0.005811	0.001758	0.005915	-0.002888	0.005924	4.26657
0.006037	0.035912	0.005927	0.001378	0.006032	-0.003195	0.006041	4.25348
0.006153	0.036427	0.006044	0.001003	0.006148	-0.003516	0.006157	4.24285
0.00627	0.036562	0.00616	0.000601	0.006265	-0.003797	0.006274	4.2358
0.006386	0.036663	0.006277	-6.2e-05	0.006381	-0.003889	0.00639	4.22956
0.006502	0.036759	0.006393	-0.000996	0.006498	-0.003783	0.006506	4.22293
0.006619	0.036856	0.00651	-0.00195	0.006614	-0.003674	0.006623	4.21671
0.006735	0.03695	0.006626	-0.002873	0.00673	-0.003573	0.006739	4.21042
0.006852	0.037048	0.006742	-0.003824	0.006847	-0.003462	0.006856	4.20392
0.006968	0.037146	0.006859	-0.004769	0.006963	-0.003352	0.006972	4.19761
0.007084	0.037241	0.006975	-0.005709	0.00708	-0.003251	0.007088	4.19121
0.007201	0.037297	0.007092	-0.006643	0.007196	-0.003136	0.007205	4.18467
0.007317	0.036888	0.007208	-0.007561	0.007312	-0.003049	0.007321	4.17924
0.007434	0.036348	0.007324	-0.008203	0.007429	-0.003088	0.007438	4.17638
0.00755	0.035805	0.007441	-0.007984	0.007545	-0.003267	0.007554	4.17357
0.007666	0.035262	0.007557	-0.007557	0.007662	-0.003299	0.00767	4.17068
0.007783	0.034732	0.007674	-0.007142	0.007778	-0.00333	0.007787	4.16786
0.007899	0.034183	0.00779	-0.006715	0.007894	-0.003359	0.007903	4.16503
0.008016	0.033647	0.007906	-0.00629	0.008011	-0.003391	0.00802	4.16215
0.008132	0.033091	0.008023	-0.005867	0.008127	-0.003423	0.008136	4.15922
0.008248	0.032552	0.008139	-0.005442	0.008244	-0.003452	0.008253	4.15642
0.008365	0.03202	0.008256	-0.005012	0.00836	-0.003485	0.008369	4.1532
0.008481	0.03154	0.008372	-0.004684	0.008476	-0.003492	0.008485	4.14948
0.008598	0.030955	0.008489	-0.004778	0.008593	-0.003391	0.008602	4.14711
0.008714	0.03037	0.008605	-0.005293	0.008709	-0.003292	0.008718	4.14465
0.008831	0.0298	0.008721	-0.00585	0.008826	-0.003285	0.008835	4.14216
0.008947	0.029226	0.008838	-0.006393	0.008942	-0.003278	0.008951	4.13962
0.009063	0.028648	0.008954	-0.006946	0.009058	-0.00327	0.009067	4.13718
0.00918	0.02807	0.009071	-0.007489	0.009175	-0.003263	0.009184	4.13468
0.009296	0.027503	0.009187	-0.008063	0.009291	-0.003256	0.0093	4.13223
0.009413	0.026912	0.009303	-0.008616	0.009408	-0.003249	0.009417	4.12979
0.009529	0.026297	0.00942	-0.009166	0.009524	-0.003242	0.009533	4.1273
0.009645	0.025588	0.009536	-0.009647	0.00964	-0.003253	0.009649	4.12466
0.009762	0.024873	0.009653	-0.009766	0.009757	-0.003319	0.009766	4.12236
0.009878	0.024156	0.009769	-0.009356	0.009873	-0.003262	0.009882	4.12008
0.009995	0.023455	0.009885	-0.008878	0.00999	-0.003086	0.009999	4.11777
0.010111	0.022749	0.010002	-0.008391	0.010106	-0.002909	0.010115	4.11555
0.010227	0.02204	0.010118	-0.007882	0.010223	-0.002725	0.010232	4.11333
0.010344	0.021342	0.010235	-0.007403	0.010339	-0.002549	0.010348	4.11111
0.01046	0.020621	0.010351	-0.006909	0.010455	-0.002371	0.010464	4.10877
0.010577	0.019911	0.010467	-0.006416	0.010572	-0.002187	0.010581	4.10649
0.010693	0.019166	0.010584	-0.005932	0.010688	-0.002011	0.010697	4.10439
0.010809	0.018353	0.0107	-0.005573	0.010805	-0.001887	0.010814	4.10281
0.010926	0.017502	0.010817	-0.005674	0.010921	-0.002022	0.01093	4.10163
0.011042	0.01667	0.010933	-0.006066	0.011037	-0.00247	0.011046	4.10041
0.011159	0.01585	0.01105	-0.006492	0.011154	-0.002939	0.011163	4.0992
0.011275	0.015008	0.011166	-0.006933	0.01127	-0.003394	0.011279	4.098
0.011392	0.014167	0.011282	-0.007366	0.011387	-0.00388	0.011396	4.09682
0.011508	0.013328	0.011399	-0.007783	0.011503	-0.00439	0.011512	4.09563
0.011624	0.012496	0.011515	-0.008205	0.011619	-0.004842	0.011628	4.09447
0.011741	0.011719	0.011632	-0.008634	0.011736	-0.005297	0.011745	4.09333
0.011857	0.011145	0.011748	-0.009048	0.011852	-0.00578	0.011861	4.09196
0.011974	0.010793	0.011864	-0.009399	0.011969	-0.006049	0.011978	4.08924
0.01209	0.01048	0.011981	-0.009544	0.012085	-0.005581	0.012094	4.08556
0.012206	0.010169	0.012097	-0.009662	0.012201	-0.00516	0.01221	4.0819
0.012323	0.009865	0.012214	-0.00977	0.012318	-0.004763	0.012327	4.0783
0.012439	0.00956	0.01233	-0.009888	0.012434	-0.004342	0.012443	4.07485
0.012556	0.009261	0.012446	-0.010006	0.012551	-0.003944	0.01256	4.07132
0.012672	0.008969	0.012563	-0.010119	0.012667	-0.003522	0.012676	4.06785
0.012788	0.008679	0.012679	-0.010239	0.012783	-0.003128	0.012793	4.06447
0.012905	0.00839	0.012796	-0.010354	0.0129	-0.002711	0.012909	4.06102
0.013021	0.00809	0.012912	-0.010468	0.013016	-0.002378	0.013025	4.05747
0.013138	0.007771	0.013029	-0.010748	0.013133	-0.002555	0.013142	4.05398
0.013254	0.007737	0.013145	-0.011546	0.013249	-0.003423	0.013258	4.05026
0.01337	0.007801	0.013261	-0.012684	0.013365	-0.004077	0.013375	4.04674
0.013487	0.007873	0.013378	-0.013842	0.013482	-0.00475	0.013491	4.04314
0.013603	0.007944	0.013494	-0.014958	0.013598	-0.005405	0.013607	4.03942
0.01372	0.008015	0.013611	-0.016088	0.013715	-0.006089	0.013724	4.03571
0.013836	0.008089	0.013727	-0.017257	0.013831	-0.006773	0.01384	4.03191
0.013953	0.008163	0.013843	-0.018403	0.013948	-0.007449	0.013957	4.02804
0.014069	0.008238	0.01396	-0.019528	0.014064	-0.008118	0.014073	4.02424
0.014185	0.008314	0.014076	-0.020669	0.01418	-0.008762	0.014189	4.02034
0.014302	0.008286	0.014193	-0.021645	0.014297	-0.009118	0.014306	4.01637
0.014418	0.007849	0.014309	-0.022246	0.014413	-0.009162	0.014422	4.0133
0.014535	0.007063	0.014425	-0.022581	0.01453	-0.00935	0.014539	4.01175
0.014651	0.006274	0.014542	-0.022909	0.014646	-0.009533	0.014655	4.01071
0.014767	0.005482	0.014658	-0.023231	0.014762	-0.009724	0.014772	4.00971
0.014884	0.004697	0.014775	-0.023563	0.014879	-0.009909	0.014888	4.0087
0.015	0.003913	0.014891	-0.023895	0.014995	-0.010087	0.015004	4.00768
0.015117	0.00313	0.015007	-0.024226	0.015112	-0.010279	0.015121	4.00666
0.015233	0.002346	0.015124	-0.024563	0.015228	-0.010467	0.015237	4.00565
0.015349	0.001554	0.01524	-0.024815	0.015344	-0.010691	0.015354	4.00463
0.015466	0.000982	0.015357	-0.024851	0.015461	-0.01115	0.01547	4.00358
0.015582	0.001046	0.015473	-0.024796	0.015577	-0.011919	0.015586	4.00249
0.015699	0.001315	0.01559	-0.024869	0.015694	-0.012596	0.015703	4.00151
0.015815	0.001582	0.015706	-0.024942	0.01581	-0.013274	0.015819	4.00059
0.015931	0.001848	0.015822	-0.025014	0.015926	-0.013953	0.015936	3.99968
0.016048	0.002119	0.015939	-0.025086	0.016043	-0.014643	0.016052	3.99877
0.016164	0.002387	0.016055	-0.02516	0.016159	-0.01535	0.016168	3.99784
0.016281	0.002656	0.016172	-0.025235	0.016276	-0.016021	0.016285	3.99692
0.016397	0.002924	0.016288	-0.025308	0.016392	-0.01669	0.016401	3.996
0.016514	0.003193	0.016404	-0.025415	0.016508	-0.017322	0.016518	3.99508
0.01663	0.003365	0.016521	-0.025688	0.016625	-0.017511	0.016634	3.99415
0.016746	0.003302	0.016637	-0.026109	0.016741	-0.017131	0.016751	3.99322
0.016863	0.003267	0.016754	-0.026392	0.016858	-0.016689	0.016867	3.99231
0.016979	0.003232	0.01687	-0.026694	0.016974	-0.016267	0.016983	3.99139
0.017096	0.003197	0.016986	-0.026976	0.01709	-0.01583	0.0171	3.99047
0.017212	0.003163	0.017103	-0.027263	0.017207	-0.015392	0.017216	3.98955
0.017328	0.003129	0.017219	-0.027553	0.017323	-0.014961	0.017333	3.98863
0.017445	0.003095	0.017336	-0.027834	0.01744	-0.014536	0.017449	3.98771
0.017561	0.003059	0.017452	-0.028119	0.017556	-0.014103	0.017565	3.98679
0.017678	0.003025	0.017569	-0.028389	0.017673	-0.013712	0.017682	3.98587
0.017794	0.003027	0.017685	-0.02849	0.017789	-0.013805	0.017798	3.98494
0.01791	0.003046	0.017801	-0.028435	0.017905	-0.014745	0.017915	3.9841
0.018027	0.002924	0.017918	-0.028453	0.018022	-0.015669	0.018031	3.98344
0.018143	0.002801	0.018034	-0.028471	0.018138	-0.016583	0.018147	3.98277
0.01826	0.002676	0.018151	-0.028489	0.018255	-0.017495	0.018264	3.98212
0.018376	0.002554	0.018267	-0.028507	0.018371	-0.018397	0.01838	3.98145
0.018492	0.002431	0.018383	-0.028525	0.018487	-0.019361	0.018497	3.98079
0.018609	0.002307	0.0185	-0.028544	0.018604	-0.020249	0.018613	3.98013
0.018725	0.002186	0.018616	-0.028561	0.01872	-0.021142	0.018729	3.97946
0.018842	0.002059	0.018733	-0.028582	0.018837	-0.022003	0.018846	3.9788
0.018958	0.001923	0.018849	-0.028452	0.018953	-0.022267	0.018962	3.9782
0.019075	0.001828	0.018965	-0.028085	0.019069	-0.021884	0.019079	3.97775
0.019191	0.001805	0.019082	-0.027675	0.019186	-0.0215	0.019195	3.97741
0.019307	0.001781	0.019198	-0.027275	0.019302	-0.021115	0.019312	3.97707
0.019424	0.001757	0.019315	-0.026879	0.019419	-0.020736	0.019428	3.97674
0.01954	0.001732	0.019431	-0.026462	0.019535	-0.020355	0.019544	3.97639
0.019657	0.001708	0.019547	-0.02605	0.019651	-0.019962	0.019661	3.97605
0.019773	0.001685	0.019664	-0.025646	0.019768	-0.019577	0.019777	3.97571
0.019889	0.001661	0.01978	-0.025235	0.019884	-0.019183	0.019894	3.97537
0.020006	0.001632	0.019897	-0.024832	0.020001	-0.018867	0.02001	3.97503
0.020122	0.001703	0.020013	-0.024428	0.020117	-0.018912	0.020126	3.9746
0.020239	0.002136	0.02013	-0.024043	0.020233	-0.019353	0.020243	3.97398
0.020355	0.002826	0.020246	-0.023646	0.02035	-0.019783	0.020359	3.97324
0.020471	0.003524	0.020362	-0.023249	0.020466	-0.020222	0.020476	3.97251
0.020588	0.004209	0.020479	-0.022852	0.020583	-0.020667	0.020592	3.97178
0.020704	0.004894	0.020595	-0.022456	0.020699	-0.021109	0.020708	3.97106
0.020821	0.005588	0.020712	-0.022061	0.020815	-0.021557	0.020825	3.97034
0.020937	0.00628	0.020828	-0.021655	0.020932	-0.021993	0.020941	3.96962
0.021053	0.006949	0.020944	-0.021258	0.021048	-0.022431	0.021058	3.96889
0.02117	0.007592	0.021061	-0.021	0.021165	-0.022754	0.021174	3.96817
0.021286	0.007796	0.021177	-0.021228	0.021281	-0.02262	0.021291	3.96735
0.021403	0.007356	0.021294	-0.02183	0.021398	-0.022052	0.021407	3.9665
0.021519	0.006789	0.02141	-0.022466	0.021514	-0.021482	0.021523	3.96573
0.021636	0.006223	0.021526	-0.023092	0.02163	-0.02091	0.02164	3.96497
0.021752	0.00566	0.021643	-0.023707	0.021747	-0.020336	0.021756	3.96421
0.021868	0.005084	0.021759	-0.024347	0.021863	-0.019761	0.021873	3.96343
0.021985	0.004519	0.021876	-0.024967	0.02198	-0.019195	0.021989	3.96267
0.022101	0.003946	0.021992	-0.025586	0.022096	-0.018641	0.022105	3.9619
0.022218	0.003378	0.022109	-0.026221	0.022212	-0.018075	0.022222	3.96114
0.022334	0.002791	0.022225	-0.026742	0.022329	-0.017718	0.022338	3.96036
0.02245	0.00227	0.022341	-0.026664	0.022445	-0.017928	0.022455	3.95973
0.022567	0.001954	0.022458	-0.026083	0.022562	-0.018504	0.022571	3.95941
0.022683	0.001669	0.022574	-0.025501	0.022678	-0.019067	0.022687	3.95924
0.0228	0.001375	0.022691	-0.02492	0.022794	-0.019632	0.022804	3.95908
0.022916	0.001084	0.022807	-0.024324	0.022911	-0.020188	0.02292	3.95891
0.023032	0.000798	0.022923	-0.023726	0.023027	-0.020743	0.023037	3.95874
0.023149	0.000501	0.02304	-0.023145	0.023144	-0.021315	0.023153	3.95858
0.023265	0.000216	0.023156	-0.022549	0.02326	-0.021889	0.023269	3.95841
0.023382	-7.4e-05	0.023273	-0.021952	0.023376	-0.022455	0.023386	3.95824
0.023498	-0.000329	0.023389	-0.021609	0.023493	-0.022843	0.023502	3.95808
0.023614	-0.000619	0.023505	-0.021925	0.023609	-0.022896	0.023619	3.95778
0.023731	-0.001105	0.023622	-0.022684	0.023726	-0.022806	0.023735	3.95719
0.023847	-0.001582	0.023738	-0.023442	0.023842	-0.022716	0.023852	3.95645
0.023964	-0.00205	0.023855	-0.024201	0.023958	-0.022624	0.023968	3.95571
0.02408	-0.002522	0.023971	-0.024959	0.024075	-0.022533	0.024084	3.95496
0.024197	-0.00299	0.024087	-0.025757	0.024191	-0.022441	0.024201	3.95422
0.024313	-0.003481	0.024204	-0.02656	0.024308	-0.022349	0.024317	3.95348
0.024429	-0.00397	0.02432	-0.027298	0.024424	-0.022256	0.024434	3.95273
0.024546	-0.004449	0.024437	-0.028053	0.02454	-0.022165	0.02455	3.952
0.024662	-0.00482	0.024553	-0.0284	0.024657	-0.022138	0.024666	3.95127
0.024779	-0.004963	0.02467	-0.028117	0.024773	-0.022115	0.024783	3.95072
0.024895	-0.004991	0.024786	-0.027689	0.02489	-0.022028	0.024899	3.95043
0.025011	-0.005019	0.024902	-0.027276	0.025006	-0.021942	0.025016	3.95018
0.025128	-0.005047	0.025019	-0.026872	0.025123	-0.021854	0.025132	3.94992
0.025244	-0.005076	0.025135	-0.026446	0.025239	-0.021764	0.025248	3.94966
0.025361	-0.005103	0.025252	-0.02602	0.025355	-0.021676	0.025365	3.9494
0.025477	-0.005131	0.025368	-0.025592	0.025472	-0.021588	0.025481	3.94915
0.025593	-0.005159	0.025484	-0.025167	0.025588	-0.021502	0.025598	3.94889
0.02571	-0.005187	0.025601	-0.024752	0.025705	-0.021417	0.025714	3.94863
0.025826	-0.00525	0.025717	-0.024548	0.025821	-0.021334	0.025831	3.94836
0.025943	-0.005382	0.025834	-0.024529	0.025937	-0.021247	0.025947	3.94796
0.026059	-0.005505	0.02595	-0.024502	0.026054	-0.021152	0.026063	3.94745
0.026175	-0.005629	0.026066	-0.024476	0.02617	-0.021061	0.02618	3.94698
0.026292	-0.005754	0.026183	-0.02445	0.026287	-0.020968	0.026296	3.9465
0.026408	-0.005875	0.026299	-0.024425	0.026403	-0.020874	0.026413	3.94604
0.026525	-0.005997	0.026416	-0.024399	0.026519	-0.02078	0.026529	3.94556
0.026641	-0.006121	0.026532	-0.024374	0.026636	-0.020686	0.026645	3.94508
0.026758	-0.006244	0.026648	-0.024348	0.026752	-0.020591	0.026762	3.94461
0.026874	-0.006372	0.026765	-0.024366	0.026869	-0.020432	0.026878	3.94414
0.02699	-0.006555	0.026881	-0.024479	0.026985	-0.020156	0.026995	3.94364
0.027107	-0.006799	0.026998	-0.024538	0.027101	-0.019919	0.027111	3.94315
0.027223	-0.00694	0.027114	-0.024497	0.027218	-0.019752	0.027227	3.94283
0.02734	-0.007081	0.027231	-0.024455	0.027334	-0.019583	0.027344	3.94268
0.027456	-0.007216	0.027347	-0.024415	0.027451	-0.019409	0.02746	3.94253
0.027572	-0.007358	0.027463	-0.024376	0.027567	-0.019238	0.027577	3.94238
0.027689	-0.007495	0.02758	-0.024336	0.027683	-0.019071	0.027693	3.94224
0.027805	-0.007633	0.027696	-0.024295	0.0278	-0.0189	0.02781	3.94209
0.027922	-0.007774	0.027813	-0.024252	0.027916	-0.01873	0.027926	3.94194
0.028038	-0.007911	0.027929	-0.024205	0.028033	-0.018635	0.028042	3.94179
0.028154	-0.007947	0.028045	-0.024228	0.028149	-0.01854	0.028159	3.94164
0.028271	-0.007701	0.028162	-0.024395	0.028265	-0.018352	0.028275	3.94135
0.028387	-0.007408	0.028278	-0.024633	0.028382	-0.018144	0.028392	3.94075
0.028504	-0.007109	0.028395	-0.024872	0.028498	-0.017932	0.028508	3.93999
0.02862	-0.006795	0.028511	-0.025119	0.028615	-0.01772	0.028624	3.93921
0.028736	-0.006496	0.028627	-0.025372	0.028731	-0.017508	0.028741	3.93842
0.028853	-0.0062	0.028744	-0.025609	0.028848	-0.017294	0.028857	3.93766
0.028969	-0.005888	0.02886	-0.025843	0.028964	-0.017083	0.028974	3.9369
0.029086	-0.005588	0.028977	-0.026091	0.02908	-0.016869	0.02909	3.93613
0.029202	-0.005268	0.029093	-0.026402	0.029197	-0.016663	0.029206	3.93535
0.029319	-0.004837	0.02921	-0.026598	0.029313	-0.016611	0.029323	3.93463
0.029435	-0.004258	0.029326	-0.026514	0.02943	-0.016689	0.029439	3.93415
0.029551	-0.003716	0.029442	-0.026316	0.029546	-0.016765	0.029556	3.93411
0.029668	-0.003153	0.029559	-0.02612	0.029662	-0.01684	0.029672	3.9343
0.029784	-0.002635	0.029675	-0.025919	0.029779	-0.016914	0.029788	3.93449
0.029901	-0.002118	0.029792	-0.025718	0.029895	-0.016987	0.029905	3.93467
0.030017	-0.00155	0.029908	-0.025511	0.030012	-0.017059	0.030021	3.93486
0.030133	-0.001011	0.030024	-0.025312	0.030128	-0.017129	0.030138	3.93505
0.03025	-0.000478	0.030141	-0.025115	0.030244	-0.017201	0.030254	3.93523
0.030366	7.3e-05	0.030257	-0.024845	0.030361	-0.01727	0.030371	3.93542
0.030483	0.000504	0.030374	-0.025078	0.030477	-0.017336	0.030487	3.93567
0.030599	0.000716	0.03049	-0.02577	0.030594	-0.017301	0.030603	3.93582
0.030715	0.000848	0.030606	-0.026565	0.03071	-0.01722	0.03072	3.93562
0.030832	0.000975	0.030723	-0.027361	0.030826	-0.017137	0.030836	3.93535
0.030948	0.0011	0.030839	-0.028132	0.030943	-0.017055	0.030953	3.93508
0.031065	0.001221	0.030956	-0.028912	0.031059	-0.016971	0.031069	3.93481
0.031181	0.001351	0.031072	-0.029738	0.031176	-0.016883	0.031185	3.93454
0.031297	0.001486	0.031188	-0.030525	0.031292	-0.016799	0.031302	3.93427
0.031414	0.001611	0.031305	-0.03131	0.031408	-0.016715	0.031418	3.934
0.03153	0.001719	0.031421	-0.032112	0.031525	-0.016625	0.031535	3.93373
0.031647	0.001807	0.031538	-0.032632	0.031641	-0.016535	0.031651	3.93344
0.031763	0.001962	0.031654	-0.033014	0.031758	-0.016283	0.031767	3.93325
0.03188	0.002157	0.031771	-0.033403	0.031874	-0.015935	0.031884	3.93325
0.031996	0.002355	0.031887	-0.03378	0.03199	-0.015574	0.032	3.93324
0.032112	0.002546	0.032003	-0.034163	0.032107	-0.015208	0.032117	3.93324
0.032229	0.002739	0.03212	-0.034554	0.032223	-0.014833	0.032233	3.93324
0.032345	0.002939	0.032236	-0.034932	0.03234	-0.014471	0.03235	3.93324
0.032462	0.003136	0.032353	-0.035303	0.032456	-0.014104	0.032466	3.93324
0.032578	0.003328	0.032469	-0.035688	0.032572	-0.013734	0.032582	3.93323
0.032694	0.003402	0.032585	-0.036033	0.032689	-0.013364	0.032699	3.93323
0.032811	0.003141	0.032702	-0.036212	0.032805	-0.012995	0.032815	3.93322
0.032927	0.003084	0.032818	-0.036322	0.032922	-0.012889	0.032932	3.93327
0.033044	0.003052	0.032935	-0.036436	0.033038	-0.013117	0.033048	3.93346
0.03316	0.00302	0.033051	-0.036553	0.033155	-0.013446	0.033164	3.93365
0.033276	0.002989	0.033167	-0.036669	0.033271	-0.013783	0.033281	3.93384
0.033393	0.002958	0.033284	-0.036778	0.033387	-0.014118	0.033397	3.93403
0.033509	0.002925	0.0334	-0.036887	0.033504	-0.01445	0.033514	3.93422
0.033626	0.002894	0.033517	-0.036998	0.03362	-0.014781	0.03363	3.93441
0.033742	0.002862	0.033633	-0.037074	0.033737	-0.015109	0.033746	3.9346
0.033858	0.002898	0.03375	-0.036975	0.033853	-0.015442	0.033863	3.93479
0.033975	0.003059	0.033866	-0.03681	0.033969	-0.015776	0.033979	3.93494
0.034091	0.002999	0.033982	-0.036646	0.034086	-0.015859	0.034096	3.93507
0.034208	0.002919	0.034099	-0.03649	0.034202	-0.015706	0.034212	3.9352
0.034324	0.002834	0.034215	-0.036322	0.034319	-0.015495	0.034329	3.93534
0.034441	0.002751	0.034332	-0.036164	0.034435	-0.015285	0.034445	3.93549
0.034557	0.002666	0.034448	-0.036006	0.034551	-0.015076	0.034561	3.93562
0.034673	0.002585	0.034564	-0.035847	0.034668	-0.014866	0.034678	3.93576
0.03479	0.002504	0.034681	-0.035686	0.034784	-0.014655	0.034794	3.9359
0.034906	0.0024	0.034797	-0.035467	0.034901	-0.014447	0.034911	3.93604
0.035023	0.002151	0.034914	-0.034994	0.035017	-0.014237	0.035027	3.93623
0.035139	0.001625	0.03503	-0.034354	0.035133	-0.014026	0.035143	3.93654
0.035255	0.000866	0.035146	-0.033636	0.03525	-0.01389	0.03526	3.93694
0.035372	0.000141	0.035263	-0.032944	0.035366	-0.013782	0.035376	3.93729
0.035488	-0.000659	0.035379	-0.032248	0.035483	-0.013675	0.035493	3.93764
0.035605	-0.001405	0.035496	-0.03154	0.035599	-0.013566	0.035609	3.93798
0.035721	-0.002171	0.035612	-0.030829	0.035715	-0.013457	0.035725	3.93834
0.035837	-0.002905	0.035728	-0.030144	0.035832	-0.013347	0.035842	3.93868
0.035954	-0.003647	0.035845	-0.029441	0.035948	-0.01324	0.035958	3.93903
0.03607	-0.00434	0.035961	-0.028884	0.036065	-0.013131	0.036075	3.93938
0.036187	-0.00462	0.036078	-0.02858	0.036181	-0.013022	0.036191	3.93964
0.036303	-0.004477	0.036194	-0.028362	0.036297	-0.012868	0.036307	3.93958
0.036419	-0.004312	0.036311	-0.028162	0.036414	-0.012509	0.036424	3.93916
0.036536	-0.00415	0.036427	-0.027966	0.03653	-0.012071	0.03654	3.93872
0.036652	-0.003978	0.036543	-0.027763	0.036647	-0.011646	0.036657	3.93828
0.036769	-0.003818	0.03666	-0.027564	0.036763	-0.011213	0.036773	3.93782
0.036885	-0.003652	0.036776	-0.02736	0.03688	-0.010783	0.03689	3.93737
0.037002	-0.003487	0.036893	-0.02716	0.036996	-0.01035	0.037006	3.93692
0.037118	-0.003326	0.037009	-0.026969	0.037112	-0.00992	0.037122	3.93647
0.037234	-0.003238	0.037125	-0.026583	0.037229	-0.009494	0.037239	3.93604
0.037351	-0.003461	0.037242	-0.025987	0.037345	-0.009059	0.037355	3.93547
0.037467	-0.003897	0.037358	-0.025336	0.037462	-0.00863	0.037472	3.93463
0.037584	-0.004293	0.037475	-0.024658	0.037578	-0.008373	0.037588	3.93368
0.0377	-0.004676	0.037591	-0.024019	0.037694	-0.008193	0.037704	3.93274
0.037816	-0.005077	0.037707	-0.023371	0.037811	-0.008022	0.037821	3.9318
0.037933	-0.005481	0.037824	-0.022712	0.037927	-0.007852	0.037937	3.93086
0.038049	-0.005898	0.03794	-0.022052	0.038044	-0.007682	0.038054	3.92991
0.038166	-0.006297	0.038057	-0.021413	0.03816	-0.007512	0.03817	3.92897
0.038282	-0.006696	0.038173	-0.020758	0.038276	-0.007338	0.038286	3.92803
0.038398	-0.00702	0.03829	-0.020344	0.038393	-0.007166	0.038403	3.9271
0.038515	-0.007004	0.038406	-0.020082	0.038509	-0.006996	0.038519	3.92644
0.038631	-0.006508	0.038522	-0.01983	0.038626	-0.006965	0.038636	3.92635
0.038748	-0.005965	0.038639	-0.019583	0.038742	-0.006858	0.038752	3.92638
0.038864	-0.005423	0.038755	-0.01933	0.038858	-0.00669	0.038869	3.9264
0.03898	-0.004875	0.038872	-0.019082	0.038975	-0.006517	0.038985	3.92643
0.039097	-0.004317	0.038988	-0.018836	0.039091	-0.006346	0.039101	3.92646
0.039213	-0.003793	0.039104	-0.018589	0.039208	-0.006171	0.039218	3.92648
0.03933	-0.003235	0.039221	-0.018341	0.039324	-0.005997	0.039334	3.92651
0.039446	-0.002712	0.039337	-0.018121	0.03944	-0.00582	0.039451	3.92653
0.039563	-0.002246	0.039454	-0.018214	0.039557	-0.005647	0.039567	3.92657
0.039679	-0.002191	0.03957	-0.018586	0.039673	-0.005473	0.039683	3.92665
0.039795	-0.002392	0.039686	-0.019013	0.03979	-0.005465	0.0398	3.92686
0.039912	-0.0026	0.039803	-0.019441	0.039906	-0.005714	0.039916	3.92713
0.040028	-0.002799	0.039919	-0.019855	0.040022	-0.006033	0.040033	3.9274
0.040145	-0.002997	0.040036	-0.020267	0.040139	-0.006362	0.040149	3.92766
0.040261	-0.003196	0.040152	-0.020696	0.040255	-0.006691	0.040265	3.92792
0.040377	-0.003397	0.040268	-0.021115	0.040372	-0.007017	0.040382	3.92818
0.040494	-0.003604	0.040385	-0.021547	0.040488	-0.007341	0.040498	3.92844
0.04061	-0.003802	0.040501	-0.021969	0.040605	-0.007673	0.040615	3.92871
0.040727	-0.003896	0.040618	-0.022259	0.040721	-0.008004	0.040731	3.92896
0.040843	-0.003541	0.040734	-0.022627	0.040837	-0.008321	0.040847	3.92899
0.040959	-0.00302	0.040851	-0.02304	0.040954	-0.00858	0.040964	3.92856
0.041076	-0.002499	0.040967	-0.023428	0.04107	-0.008736	0.04108	3.92794
0.041192	-0.001978	0.041083	-0.023811	0.041187	-0.008869	0.041197	3.92731
0.041309	-0.001452	0.0412	-0.02421	0.041303	-0.009006	0.041313	3.92667
0.041425	-0.000907	0.041316	-0.02463	0.041419	-0.009143	0.04143	3.92605
0.041541	-0.000391	0.041433	-0.025024	0.041536	-0.009279	0.041546	3.92543
0.041658	0.000113	0.041549	-0.025428	0.041652	-0.009414	0.041662	3.92482
0.041774	0.000677	0.041665	-0.025823	0.041769	-0.009549	0.041779	3.92419
0.041891	0.001117	0.041782	-0.025951	0.041885	-0.009682	0.041895	3.92349
0.042007	0.001199	0.041898	-0.025862	0.042001	-0.00966	0.042012	3.92272
0.042124	0.000812	0.042015	-0.025739	0.042118	-0.009288	0.042128	3.92205
0.04224	0.000443	0.042131	-0.025616	0.042234	-0.009052	0.042244	3.92163
0.042356	7.4e-05	0.042247	-0.025493	0.042351	-0.008867	0.042361	3.92119
0.042473	-0.000298	0.042364	-0.025373	0.042467	-0.008682	0.042477	3.92075
0.042589	-0.000685	0.04248	-0.02525	0.042583	-0.008499	0.042594	3.92032
0.042706	-0.001057	0.042597	-0.025129	0.0427	-0.00831	0.04271	3.91989
0.042822	-0.001443	0.042713	-0.025008	0.042816	-0.008127	0.042826	3.91946
0.042938	-0.001809	0.04283	-0.024882	0.042933	-0.00794	0.042943	3.91902
0.043055	-0.002122	0.042946	-0.025147	0.043049	-0.007759	0.043059	3.91858
0.043171	-0.002113	0.043062	-0.025652	0.043165	-0.007452	0.043176	3.9182
0.043288	-0.001823	0.043179	-0.02619	0.043282	-0.006997	0.043292	3.91808
0.043404	-0.001525	0.043295	-0.026712	0.043398	-0.006521	0.043409	3.91813
0.04352	-0.001249	0.043412	-0.027252	0.043515	-0.006047	0.043525	3.91818
0.043637	-0.000945	0.043528	-0.027799	0.043631	-0.005575	0.043641	3.91822
0.043753	-0.000645	0.043644	-0.028311	0.043747	-0.005106	0.043758	3.91826
0.04387	-0.000357	0.043761	-0.028858	0.043864	-0.004621	0.043874	3.91831
0.043986	-7e-05	0.043877	-0.029395	0.04398	-0.004152	0.043991	3.91836
0.044102	0.000202	0.043994	-0.029923	0.044097	-0.003671	0.044107	3.9184
0.044219	0.000298	0.04411	-0.030261	0.044213	-0.003189	0.044223	3.9184
0.044335	-0.000141	0.044226	-0.030494	0.04433	-0.003278	0.04434	3.91803
0.044452	-0.000647	0.044343	-0.030709	0.044446	-0.003441	0.044456	3.91705
0.044568	-0.001166	0.044459	-0.030925	0.044562	-0.003498	0.044573	3.916
0.044685	-0.001648	0.044576	-0.031143	0.044679	-0.003535	0.044689	3.91493
0.044801	-0.002174	0.044692	-0.031362	0.044795	-0.003573	0.044805	3.91384
0.044917	-0.002675	0.044808	-0.031582	0.044912	-0.003612	0.044922	3.91279
0.045034	-0.003181	0.044925	-0.031797	0.045028	-0.003649	0.045038	3.91174
0.04515	-0.003702	0.045041	-0.03202	0.045144	-0.003686	0.045155	3.91069
0.045267	-0.004214	0.045158	-0.032031	0.045261	-0.003724	0.045271	3.90963
0.045383	-0.004971	0.045274	-0.031335	0.045377	-0.003761	0.045388	3.90857
0.045499	-0.005694	0.045391	-0.030552	0.045494	-0.003701	0.045504	3.90743
0.045616	-0.006405	0.045507	-0.029785	0.04561	-0.003387	0.04562	3.90616
0.045732	-0.007083	0.045623	-0.028989	0.045726	-0.003037	0.045737	3.90494
0.045849	-0.007766	0.04574	-0.028209	0.045843	-0.002672	0.045853	3.90371
0.045965	-0.008469	0.045856	-0.027451	0.045959	-0.002307	0.04597	3.90249
0.046081	-0.009122	0.045973	-0.026687	0.046076	-0.001943	0.046086	3.90126
0.046198	-0.009827	0.046089	-0.025917	0.046192	-0.001579	0.046202	3.90004
0.046314	-0.01048	0.046205	-0.025139	0.046308	-0.001217	0.046319	3.89881
0.046431	-0.011134	0.046322	-0.024655	0.046425	-0.000857	0.046435	3.89758
0.046547	-0.011514	0.046438	-0.024736	0.046541	-0.000481	0.046552	3.89651
0.046663	-0.012065	0.046555	-0.02492	0.046658	-5.8e-05	0.046668	3.89598
0.04678	-0.012615	0.046671	-0.025111	0.046774	0.000312	0.046784	3.89582
0.046896	-0.013166	0.046787	-0.025296	0.04689	0.000691	0.046901	3.89566
0.047013	-0.013718	0.046904	-0.025493	0.047007	0.001054	0.047017	3.89549
0.047129	-0.014269	0.04702	-0.025678	0.047123	0.001431	0.047134	3.89533
0.047246	-0.014817	0.047137	-0.025867	0.04724	0.001792	0.04725	3.89517
0.047362	-0.015347	0.047253	-0.026057	0.047356	0.002167	0.047366	3.89501
0.047478	-0.015927	0.04737	-0.026241	0.047472	0.002543	0.047483	3.89485
0.047595	-0.016453	0.047486	-0.026485	0.047589	0.002917	0.047599	3.89466
0.047711	-0.016834	0.047602	-0.026919	0.047705	0.003168	0.047716	3.89438
0.047828	-0.017187	0.047719	-0.027392	0.047822	0.002819	0.047832	3.89405
0.047944	-0.01753	0.047835	-0.027847	0.047938	0.00199	0.047949	3.89391
0.04806	-0.0179	0.047952	-0.028313	0.048055	0.00112	0.048065	3.89375
0.048177	-0.018239	0.048068	-0.028767	0.048171	0.000253	0.048181	3.89359
0.048293	-0.018581	0.048184	-0.02921	0.048287	-0.000612	0.048298	3.89344
0.04841	-0.018954	0.048301	-0.029658	0.048404	-0.001475	0.048414	3.89328
0.048526	-0.019295	0.048417	-0.030098	0.04852	-0.002377	0.048531	3.89313
0.048642	-0.019649	0.048534	-0.030529	0.048637	-0.003239	0.048647	3.89297
0.048759	-0.019921	0.04865	-0.030974	0.048753	-0.004095	0.048763	3.89279
0.048875	-0.019877	0.048766	-0.031359	0.048869	-0.004778	0.04888	3.89252
0.048992	-0.019834	0.048883	-0.0316	0.048986	-0.005197	0.048996	3.89221
0.049108	-0.01979	0.048999	-0.031776	0.049102	-0.005709	0.049113	3.89191
0.049224	-0.019744	0.049116	-0.031945	0.049219	-0.006251	0.049229	3.89161
0.049341	-0.0197	0.049232	-0.032112	0.049335	-0.006768	0.049345	3.89133
0.049457	-0.019652	0.049348	-0.032282	0.049451	-0.007308	0.049462	3.89104
0.049574	-0.019608	0.049465	-0.032455	0.049568	-0.007823	0.049578	3.89075
0.04969	-0.019564	0.049581	-0.032634	0.049684	-0.008361	0.049695	3.89045
0.049807	-0.019518	0.049698	-0.03281	0.049801	-0.008899	0.049811	3.89015
0.049923	-0.019353	0.049814	-0.032989	0.049917	-0.00941	0.049928	3.88989
0.050039	-0.018405	0.049931	-0.033171	0.050033	-0.01013	0.050044	3.88973
0.050156	-0.017255	0.050047	-0.033115	0.05015	-0.010423	0.05016	3.88976
0.050272	-0.015987	0.050163	-0.032824	0.050266	-0.010532	0.050277	3.88984
0.050389	-0.014717	0.05028	-0.032529	0.050383	-0.010635	0.050393	3.88992
0.050505	-0.013465	0.050396	-0.032235	0.050499	-0.010732	0.05051	3.89
0.050621	-0.012308	0.050513	-0.031937	0.050615	-0.010834	0.050626	3.89008
0.050738	-0.011033	0.050629	-0.031643	0.050732	-0.010937	0.050742	3.89016
0.050854	-0.009766	0.050745	-0.031349	0.050848	-0.011039	0.050859	3.89023
0.050971	-0.008554	0.050862	-0.031061	0.050965	-0.011141	0.050975	3.89031
0.051087	-0.007406	0.050978	-0.030752	0.051081	-0.011243	0.051092	3.89044
0.051203	-0.006755	0.051095	-0.030486	0.051197	-0.011572	0.051208	3.89075
0.05132	-0.005798	0.051211	-0.03077	0.051314	-0.012153	0.051324	3.89121
0.051436	-0.004885	0.051327	-0.031638	0.05143	-0.012782	0.051441	3.89168
0.051553	-0.00397	0.051444	-0.032507	0.051547	-0.013409	0.051557	3.89215
0.051669	-0.003048	0.05156	-0.033376	0.051663	-0.014036	0.051674	3.89264
0.051785	-0.002093	0.051677	-0.034272	0.05178	-0.014662	0.05179	3.89311
0.051902	-0.001216	0.051793	-0.03514	0.051896	-0.01532	0.051906	3.89358
0.052018	-0.000291	0.05191	-0.036009	0.052012	-0.015944	0.052023	3.89405
0.052135	0.000682	0.052026	-0.036877	0.052129	-0.016567	0.052139	3.89452
0.052251	0.001657	0.052142	-0.037745	0.052245	-0.017222	0.052256	3.89493
0.052368	0.002649	0.052259	-0.03856	0.052362	-0.017913	0.052372	3.89489
0.052484	0.003417	0.052375	-0.038305	0.052478	-0.018746	0.052489	3.89414
0.0526	0.004254	0.052492	-0.037417	0.052594	-0.019536	0.052605	3.89332
0.052717	0.005026	0.052608	-0.036539	0.052711	-0.020369	0.052721	3.8925
0.052833	0.005865	0.052724	-0.035652	0.052827	-0.021157	0.052838	3.89168
0.05295	0.006637	0.052841	-0.034784	0.052944	-0.021987	0.052954	3.89086
0.053066	0.007442	0.052957	-0.033895	0.05306	-0.022774	0.053071	3.89007
0.053182	0.008219	0.053074	-0.033009	0.053176	-0.023602	0.053187	3.88924
0.053299	0.009065	0.05319	-0.032157	0.053293	-0.024386	0.053303	3.88842
0.053415	0.009837	0.053306	-0.031278	0.053409	-0.0252	0.05342	3.88774
0.053532	0.010583	0.053423	-0.030428	0.053526	-0.025171	0.053536	3.88761
0.053648	0.011258	0.053539	-0.030088	0.053642	-0.024705	0.053653	3.88796
0.053764	0.012032	0.053656	-0.029653	0.053758	-0.024214	0.053769	3.88831
0.053881	0.012739	0.053772	-0.029223	0.053875	-0.023725	0.053885	3.88866
0.053997	0.013449	0.053888	-0.028791	0.053991	-0.023261	0.054002	3.889
0.054114	0.014193	0.054005	-0.028351	0.054108	-0.022771	0.054118	3.88936
0.05423	0.014904	0.054121	-0.027912	0.054224	-0.022282	0.054235	3.88971
0.054346	0.015619	0.054238	-0.027485	0.05434	-0.021794	0.054351	3.89005
0.054463	0.016364	0.054354	-0.027046	0.054457	-0.021308	0.054468	3.8904
0.054579	0.017085	0.054471	-0.026619	0.054573	-0.020852	0.054584	3.89075
0.054696	0.018295	0.054587	-0.026102	0.05469	-0.020777	0.0547	3.89114
0.054812	0.019512	0.054703	-0.02479	0.054806	-0.021135	0.054817	3.89161
0.054929	0.020786	0.05482	-0.02356	0.054922	-0.021493	0.054933	3.89208
0.055045	0.021998	0.054936	-0.022297	0.055039	-0.02185	0.05505	3.89256
0.055161	0.023166	0.055053	-0.021065	0.055155	-0.022207	0.055166	3.89303
0.055278	0.024395	0.055169	-0.0198	0.055272	-0.022564	0.055282	3.89351
0.055394	0.025674	0.055285	-0.01857	0.055388	-0.022921	0.055399	3.89398
0.055511	0.026852	0.055402	-0.017339	0.055505	-0.023277	0.055515	3.89446
0.055627	0.028103	0.055518	-0.016066	0.055621	-0.023625	0.055632	3.89492
0.055743	0.029531	0.055635	-0.014837	0.055737	-0.023835	0.055748	3.89559
0.05586	0.030957	0.055751	-0.013698	0.055854	-0.023494	0.055864	3.89697
0.055976	0.032378	0.055867	-0.013062	0.05597	-0.022975	0.055981	3.89844
0.056093	0.033744	0.055984	-0.012552	0.056087	-0.022455	0.056097	3.89988
0.056209	0.035114	0.0561	-0.012054	0.056203	-0.021936	0.056214	3.90135
0.056325	0.036492	0.056217	-0.011556	0.056319	-0.021418	0.05633	3.90278
0.056442	0.037932	0.056333	-0.011058	0.056436	-0.020899	0.056447	3.90421
0.056558	0.039314	0.05645	-0.010559	0.056552	-0.020381	0.056563	3.90565
0.056675	0.0407	0.056566	-0.010061	0.056669	-0.019864	0.056679	3.90709
0.056791	0.042199	0.056682	-0.009565	0.056785	-0.01933	0.056796	3.90854
0.056907	0.045947	0.056799	-0.009011	0.056901	-0.018551	0.056912	3.91021
0.057024	0.051885	0.056915	-0.007874	0.057018	-0.017101	0.057029	3.91282
0.05714	0.058207	0.057032	-0.005049	0.057134	-0.015508	0.057145	3.91529
0.057257	0.064548	0.057148	-0.002023	0.057251	-0.013838	0.057261	3.91774
0.057373	0.070911	0.057264	0.000974	0.057367	-0.012253	0.057378	3.92013
0.05749	0.077296	0.057381	0.003944	0.057483	-0.010668	0.057494	3.92263
0.057606	0.083703	0.057497	0.006902	0.0576	-0.009084	0.057611	3.9251
0.057722	0.090131	0.057614	0.009923	0.057716	-0.007501	0.057727	3.9275
0.057839	0.096519	0.05773	0.012919	0.057833	-0.005911	0.057843	3.92993
0.057955	0.102724	0.057846	0.01589	0.057949	-0.00399	0.05796	3.93265
0.058072	0.115198	0.057963	0.019132	0.058065	-7.9e-05	0.058076	3.93702
0.058188	0.128603	0.058079	0.024478	0.058182	0.00574	0.058193	3.94512
0.058304	0.141025	0.058196	0.031542	0.058298	0.011573	0.058309	3.95359
0.058421	0.154059	0.058312	0.038279	0.058415	0.017433	0.058425	3.96211
0.058537	0.16769	0.058428	0.044965	0.058531	0.023561	0.058542	3.97065
0.058654	0.180803	0.058545	0.051642	0.058647	0.029388	0.058658	3.97915
0.05877	0.193968	0.058661	0.058485	0.058764	0.035214	0.058775	3.98746
0.058886	0.207184	0.058778	0.065279	0.05888	0.041071	0.058891	3.99604
0.059003	0.220395	0.058894	0.072026	0.058997	0.047188	0.059008	4.00441
0.059119	0.233556	0.059011	0.078728	0.059113	0.053438	0.059124	4.0137
0.059236	0.251415	0.059127	0.085972	0.05923	0.062716	0.05924	4.02591
0.059352	0.267959	0.059243	0.096889	0.059346	0.073374	0.059357	4.04047
0.059468	0.285978	0.05936	0.112897	0.059462	0.084492	0.059473	4.05485
0.059585	0.303338	0.059476	0.128805	0.059579	0.095081	0.05959	4.06929
0.059701	0.320776	0.059593	0.144614	0.059695	0.105667	0.059706	4.0838
0.059818	0.338335	0.059709	0.160328	0.059812	0.116323	0.059822	4.09839
0.059934	0.356591	0.059825	0.175948	0.059928	0.127433	0.059939	4.11292
0.060051	0.373584	0.059942	0.191587	0.060044	0.138018	0.060055	4.12713
0.060167	0.3913	0.060058	0.207669	0.060161	0.1486	0.060172	4.14181
0.060283	0.408569	0.060175	0.223529	0.060277	0.159709	0.060288	4.15632
0.0604	0.428863	0.060291	0.239677	0.060394	0.17485	0.060404	4.17236
0.060516	0.447897	0.060407	0.260021	0.06051	0.191546	0.060521	4.18976
0.060633	0.467028	0.060524	0.281192	0.060626	0.208241	0.060637	4.20727
0.060749	0.486262	0.06064	0.3028	0.060743	0.224945	0.060754	4.22488
0.060865	0.505596	0.060757	0.323588	0.060859	0.242574	0.06087	4.24246
0.060982	0.524998	0.060873	0.344441	0.060976	0.259272	0.060987	4.25955
0.061098	0.54378	0.06099	0.365914	0.061092	0.275999	0.061103	4.27686
0.061215	0.563407	0.061106	0.38708	0.061208	0.293614	0.061219	4.29474
0.061331	0.582385	0.061222	0.407632	0.061325	0.310334	0.061336	4.31214
0.061447	0.601466	0.061339	0.428795	0.061441	0.327442	0.061452	4.32962
0.061564	0.621097	0.061455	0.450241	0.061558	0.346947	0.061569	4.34706
0.06168	0.638699	0.061572	0.47341	0.061674	0.367083	0.061685	4.36462
0.061797	0.657126	0.061688	0.497486	0.06179	0.386189	0.061801	4.38208
0.061913	0.676384	0.061804	0.520655	0.061907	0.405299	0.061918	4.39909
0.062029	0.694921	0.061921	0.543941	0.062023	0.424463	0.062034	4.41622
0.062146	0.712344	0.062037	0.567707	0.06214	0.444607	0.062151	4.43347
0.062262	0.731198	0.062154	0.590793	0.062256	0.463732	0.062267	4.45072
0.062379	0.74945	0.06227	0.614599	0.062372	0.482863	0.062383	4.46766
0.062495	0.767203	0.062386	0.63831	0.062489	0.502037	0.0625	4.48516
0.062612	0.785432	0.062503	0.661922	0.062605	0.521907	0.062616	4.50245
0.062728	0.801059	0.062619	0.685409	0.062722	0.54348	0.062733	4.52064
0.062844	0.815389	0.062736	0.708328	0.062838	0.563524	0.062849	4.53796
0.062961	0.829292	0.062852	0.729991	0.062955	0.583576	0.062965	4.555
0.063077	0.842836	0.062968	0.751811	0.063071	0.603636	0.063082	4.57259
0.063194	0.856964	0.063085	0.77406	0.063187	0.623779	0.063198	4.58971
0.06331	0.870723	0.063201	0.79548	0.063304	0.644909	0.063315	4.60655
0.063426	0.885074	0.063318	0.817057	0.06342	0.664997	0.063431	4.62397
0.063543	0.899053	0.063434	0.839335	0.063537	0.685096	0.063548	4.6411
0.063659	0.913083	0.063551	0.861254	0.063653	0.705149	0.063664	4.65883
0.063776	0.925916	0.063667	0.882537	0.063769	0.72447	0.06378	4.67592
0.063892	0.933077	0.063783	0.903573	0.063886	0.741484	0.063897	4.69119
0.064008	0.939069	0.0639	0.921758	0.064002	0.756587	0.064013	4.70299
0.064125	0.944574	0.064016	0.93774	0.064119	0.771764	0.06413	4.71492
0.064241	0.950504	0.064133	0.953669	0.064235	0.787661	0.064246	4.72696
0.064358	0.956294	0.064249	0.969548	0.064351	0.802793	0.064362	4.73906
0.064474	0.961958	0.064365	0.985374	0.064468	0.817934	0.064479	4.75091
0.06459	0.967874	0.064482	1.00115	0.064584	0.833085	0.064595	4.76274
0.064707	0.973823	0.064598	1.01708	0.064701	0.848247	0.064712	4.77457
0.064823	0.979416	0.064715	1.03331	0.064817	0.863508	0.064828	4.78644
0.06494	0.984492	0.064831	1.0489	0.064933	0.878985	0.064944	4.79805
0.065056	0.984608	0.064947	1.06361	0.06505	0.891351	0.065061	4.80609
0.065173	0.984721	0.065064	1.07472	0.065166	0.901791	0.065177	4.81139
0.065289	0.984837	0.06518	1.08198	0.065283	0.91224	0.065294	4.81655
0.065405	0.984946	0.065297	1.08908	0.065399	0.922699	0.06541	4.82172
0.065522	0.985058	0.065413	1.0964	0.065515	0.933165	0.065527	4.82676
0.065638	0.985165	0.06553	1.1036	0.065632	0.943556	0.065643	4.83179
0.065755	0.985271	0.065646	1.11063	0.065748	0.953547	0.065759	4.83683
0.065871	0.98538	0.065762	1.1179	0.065865	0.964025	0.065876	4.84187
0.065987	0.985484	0.065879	1.12515	0.065981	0.974306	0.065992	4.847
0.066104	0.984529	0.065995	1.13206	0.066097	0.98335	0.066109	4.85216
0.06622	0.981464	0.066112	1.13679	0.066214	0.987584	0.066225	4.8564
0.066337	0.977447	0.066228	1.13759	0.06633	0.991302	0.066341	4.8593
0.066453	0.973297	0.066344	1.13709	0.066447	0.994992	0.066458	4.86167
0.066569	0.969034	0.066461	1.13659	0.066563	0.998547	0.066574	4.86407
0.066686	0.964775	0.066577	1.13609	0.066679	1.00228	0.066691	4.8665
0.066802	0.96052	0.066694	1.13557	0.066796	1.00601	0.066807	4.86892
0.066919	0.956237	0.06681	1.13508	0.066912	1.00971	0.066923	4.87135
0.067035	0.951814	0.066926	1.13458	0.067029	1.01321	0.06704	4.87381
0.067151	0.947413	0.067043	1.13407	0.067145	1.01624	0.067156	4.87623
0.067268	0.942833	0.067159	1.13334	0.067262	1.01807	0.067273	4.8786
0.067384	0.937927	0.067276	1.13142	0.067378	1.01773	0.067389	4.88031
0.067501	0.933101	0.067392	1.12802	0.067494	1.01737	0.067506	4.88124
0.067617	0.928322	0.067508	1.12444	0.067611	1.01702	0.067622	4.88202
0.067734	0.923481	0.067625	1.12092	0.067727	1.01666	0.067738	4.88281
0.06785	0.918666	0.067741	1.11729	0.067844	1.01629	0.067855	4.8836
0.067966	0.913818	0.067858	1.11373	0.06796	1.01595	0.067971	4.88437
0.068083	0.908925	0.067974	1.11024	0.068076	1.01558	0.068088	4.88515
0.068199	0.90414	0.068091	1.10663	0.068193	1.01499	0.068204	4.88593
0.068316	0.899224	0.068207	1.10302	0.068309	1.01303	0.06832	4.88671
0.068432	0.893852	0.068323	1.09916	0.068426	1.0102	0.068437	4.88747
0.068548	0.888364	0.06844	1.09461	0.068542	1.00656	0.068553	4.88749
0.068665	0.883056	0.068556	1.08956	0.068658	1.00279	0.06867	4.88674
0.068781	0.877729	0.068673	1.08452	0.068775	0.999173	0.068786	4.88586
0.068898	0.872445	0.068789	1.07949	0.068891	0.995552	0.068902	4.88497
0.069014	0.867179	0.068905	1.07447	0.069008	0.991894	0.069019	4.88408
0.06913	0.861854	0.069022	1.06946	0.069124	0.9881	0.069135	4.8832
0.069247	0.856531	0.069138	1.06436	0.06924	0.984462	0.069252	4.88232
0.069363	0.851208	0.069255	1.05919	0.069357	0.980722	0.069368	4.88144
0.06948	0.845365	0.069371	1.05421	0.069473	0.976645	0.069484	4.88056
0.069596	0.838769	0.069487	1.04893	0.06959	0.973065	0.069601	4.87943
0.069712	0.832332	0.069604	1.04336	0.069706	0.969577	0.069717	4.87773
0.069829	0.82606	0.06972	1.03808	0.069822	0.966229	0.069834	4.8757
0.069945	0.819789	0.069837	1.03273	0.069939	0.962875	0.06995	4.87367
0.070062	0.813515	0.069953	1.02757	0.070055	0.959514	0.070067	4.87163
0.070178	0.80724	0.07007	1.02242	0.070172	0.956186	0.070183	4.86961
0.070295	0.800964	0.070186	1.01717	0.070288	0.952952	0.070299	4.86754
0.070411	0.794652	0.070302	1.01185	0.070404	0.949546	0.070416	4.86547
0.070527	0.78832	0.070419	1.00662	0.070521	0.945768	0.070532	4.86345
0.070644	0.78197	0.070535	1.00132	0.070637	0.940817	0.070649	4.86143
0.07076	0.775871	0.070652	0.995799	0.070754	0.935276	0.070765	4.85912
0.070877	0.770412	0.070768	0.989723	0.07087	0.92973	0.070881	4.85617
0.070993	0.765186	0.070884	0.983733	0.070987	0.924328	0.070998	4.85297
0.071109	0.759923	0.071001	0.977678	0.071103	0.918692	0.071114	4.84986
0.071226	0.754618	0.071117	0.971704	0.071219	0.913113	0.071231	4.8467
0.071342	0.749439	0.071234	0.965534	0.071336	0.907673	0.071347	4.84351
0.071459	0.744228	0.07135	0.959509	0.071452	0.90207	0.071463	4.8403
0.071575	0.738929	0.071466	0.953552	0.071569	0.896559	0.07158	4.83713
0.071691	0.733708	0.071583	0.947537	0.071685	0.890636	0.071696	4.83401
0.071808	0.727841	0.071699	0.941574	0.071801	0.88481	0.071813	4.8308
0.071924	0.721452	0.071816	0.935569	0.071918	0.87936	0.071929	4.82742
0.072041	0.716083	0.071932	0.930054	0.072034	0.873748	0.072046	4.82388
0.072157	0.710739	0.072048	0.924931	0.072151	0.868335	0.072162	4.8202
0.072273	0.705428	0.072165	0.919863	0.072267	0.862909	0.072278	4.8165
0.07239	0.700121	0.072281	0.914633	0.072383	0.857405	0.072395	4.81285
0.072506	0.694809	0.072398	0.909408	0.0725	0.851744	0.072511	4.80931
0.072623	0.689593	0.072514	0.904189	0.072616	0.846278	0.072628	4.80571
0.072739	0.684282	0.072631	0.899097	0.072733	0.840704	0.072744	4.802
0.072856	0.678932	0.072747	0.894052	0.072849	0.834792	0.07286	4.79839
0.072972	0.673519	0.072863	0.888699	0.072965	0.828916	0.072977	4.79472
0.073088	0.668115	0.07298	0.883077	0.073082	0.823563	0.073093	4.79091
0.073205	0.663101	0.073096	0.877503	0.073198	0.817993	0.07321	4.7874
0.073321	0.658077	0.073213	0.872109	0.073315	0.812407	0.073326	4.78419
0.073438	0.652982	0.073329	0.866719	0.073431	0.806881	0.073442	4.78102
0.073554	0.647854	0.073445	0.861333	0.073547	0.801466	0.073559	4.77785
0.07367	0.642821	0.073562	0.855952	0.073664	0.795834	0.073675	4.77468
0.073787	0.637783	0.073678	0.850576	0.07378	0.790264	0.073792	4.7715
0.073903	0.632735	0.073795	0.845203	0.073897	0.784829	0.073908	4.76833
0.07402	0.627682	0.073911	0.839835	0.074013	0.779529	0.074024	4.76514
0.074136	0.622655	0.074027	0.834233	0.074129	0.775112	0.074141	4.76193
0.074252	0.617863	0.074144	0.828631	0.074246	0.771078	0.074257	4.75827
0.074369	0.613415	0.07426	0.823473	0.074362	0.766978	0.074374	4.75434
0.074485	0.608944	0.074377	0.818449	0.074479	0.762779	0.07449	4.75047
0.074602	0.604483	0.074493	0.813427	0.074595	0.758707	0.074607	4.74657
0.074718	0.60005	0.07461	0.808409	0.074712	0.754621	0.074723	4.7427
0.074834	0.595531	0.074726	0.803394	0.074828	0.750523	0.074839	4.73881
0.074951	0.59109	0.074842	0.798382	0.074944	0.74647	0.074956	4.73495
0.075067	0.586599	0.074959	0.793373	0.075061	0.74224	0.075072	4.73105
0.075184	0.582115	0.075075	0.788238	0.075177	0.737364	0.075189	4.7272
0.0753	0.577986	0.075192	0.782718	0.075294	0.732772	0.075305	4.72331
0.075417	0.574639	0.075308	0.77742	0.07541	0.728247	0.075421	4.71967
0.075533	0.571597	0.075424	0.772671	0.075526	0.723622	0.075538	4.71668
0.075649	0.568582	0.075541	0.76799	0.075643	0.719063	0.075654	4.71406
0.075766	0.565549	0.075657	0.76331	0.075759	0.714407	0.075771	4.71146
0.075882	0.562472	0.075774	0.758508	0.075876	0.709878	0.075887	4.70883
0.075999	0.559465	0.07589	0.753696	0.075992	0.705331	0.076003	4.70617
0.076115	0.556503	0.076006	0.749022	0.076108	0.700767	0.07612	4.70354
0.076231	0.553452	0.076123	0.744351	0.076225	0.696171	0.076236	4.70092
0.076348	0.550328	0.076239	0.739681	0.076341	0.691923	0.076353	4.69827
0.076464	0.54707	0.076356	0.734619	0.076458	0.688526	0.076469	4.69555
0.076581	0.543672	0.076472	0.729674	0.076574	0.685165	0.076586	4.6929
0.076697	0.540319	0.076588	0.725332	0.07669	0.681843	0.076702	4.69055
0.076813	0.536989	0.076705	0.721044	0.076807	0.678452	0.076818	4.68836
0.07693	0.533682	0.076821	0.716636	0.076923	0.675101	0.076935	4.68618
0.077046	0.530342	0.076938	0.71223	0.07704	0.671682	0.077051	4.68401
0.077163	0.527003	0.077054	0.707945	0.077156	0.668348	0.077168	4.68182
0.077279	0.523707	0.077171	0.703661	0.077272	0.664986	0.077284	4.67964
0.077395	0.520354	0.077287	0.699255	0.077389	0.661528	0.0774	4.67742
0.077512	0.516786	0.077403	0.694855	0.077505	0.658107	0.077517	4.67522
0.077628	0.513387	0.07752	0.690189	0.077622	0.655001	0.077633	4.67281
0.077745	0.510839	0.077636	0.685409	0.077738	0.65188	0.07775	4.67023
0.077861	0.508429	0.077753	0.680732	0.077854	0.648792	0.077866	4.6677
0.077978	0.505975	0.077869	0.676064	0.077971	0.645771	0.077982	4.66512
0.078094	0.503579	0.077985	0.67152	0.078087	0.642691	0.078099	4.66257
0.07821	0.501209	0.078102	0.666977	0.078204	0.639555	0.078215	4.66008
0.078327	0.498796	0.078218	0.6623	0.07832	0.636487	0.078332	4.6576
0.078443	0.496351	0.078335	0.657326	0.078437	0.633321	0.078448	4.65508
0.07856	0.493906	0.078451	0.652579	0.078553	0.629932	0.078565	4.65257
0.078676	0.491403	0.078567	0.64801	0.078669	0.626773	0.078681	4.65008
0.078792	0.488862	0.078684	0.643243	0.078786	0.624135	0.078797	4.64747
0.078909	0.486415	0.0788	0.63909	0.078902	0.621453	0.078914	4.6448
0.079025	0.483922	0.078917	0.635312	0.079019	0.618824	0.07903	4.64228
0.079142	0.481442	0.079033	0.631394	0.079135	0.616179	0.079147	4.63981
0.079258	0.478973	0.07915	0.627544	0.079251	0.613517	0.079263	4.63723
0.079374	0.476515	0.079266	0.623766	0.079368	0.610839	0.079379	4.63469
0.079491	0.474068	0.079382	0.619986	0.079484	0.608145	0.079496	4.6322
0.079607	0.471633	0.079499	0.616065	0.079601	0.605412	0.079612	4.62966
0.079724	0.46916	0.079615	0.612214	0.079717	0.602629	0.079729	4.62714
0.07984	0.466633	0.079732	0.60854	0.079833	0.599876	0.079845	4.62462
0.079956	0.464178	0.079848	0.605506	0.07995	0.597195	0.079961	4.62218
0.080073	0.461813	0.079964	0.602905	0.080066	0.594494	0.080078	4.62027
0.080189	0.459457	0.080081	0.600473	0.080183	0.591816	0.080194	4.6188
0.080306	0.457112	0.080197	0.598083	0.080299	0.58914	0.080311	4.6173
0.080422	0.454776	0.080314	0.595692	0.080415	0.586423	0.080427	4.6158
0.080539	0.452449	0.08043	0.593301	0.080532	0.583745	0.080543	4.61437
0.080655	0.450131	0.080546	0.590817	0.080648	0.581048	0.08066	4.61285
0.080771	0.447822	0.080663	0.588382	0.080765	0.578382	0.080776	4.61134
0.080888	0.44547	0.080779	0.585988	0.080881	0.576111	0.080893	4.60992
0.081004	0.442789	0.080896	0.583336	0.080997	0.574396	0.081009	4.60843
0.081121	0.439908	0.081012	0.580893	0.081114	0.572788	0.081126	4.60675
0.081237	0.43717	0.081128	0.578656	0.08123	0.57119	0.081242	4.60494
0.081353	0.434441	0.081245	0.576526	0.081347	0.569589	0.081358	4.60303
0.08147	0.431657	0.081361	0.574431	0.081463	0.567963	0.081475	4.6012
0.081586	0.428949	0.081478	0.572335	0.081579	0.566354	0.081591	4.59933
0.081703	0.426249	0.081594	0.570238	0.081696	0.564755	0.081708	4.59752
0.081819	0.423493	0.081711	0.56814	0.081812	0.56317	0.081824	4.59572
0.081935	0.420746	0.081827	0.565957	0.081929	0.561325	0.08194	4.59389
0.082052	0.418009	0.081943	0.563823	0.082045	0.55895	0.082057	4.59207
0.082168	0.415157	0.08206	0.561646	0.082162	0.556332	0.082173	4.59015
0.082285	0.412253	0.082176	0.559816	0.082278	0.553755	0.08229	4.58775
0.082401	0.409495	0.082293	0.558228	0.082394	0.551194	0.082406	4.58538
0.082517	0.406809	0.082409	0.556677	0.082511	0.548589	0.082522	4.5832
0.082634	0.404063	0.082525	0.555125	0.082627	0.546025	0.082639	4.5809
0.08275	0.401332	0.082642	0.553573	0.082744	0.543511	0.082755	4.57865
0.082867	0.398601	0.082758	0.552019	0.08286	0.540992	0.082872	4.57642
0.082983	0.395885	0.082875	0.550464	0.082976	0.538502	0.082988	4.57423
0.0831	0.393171	0.082991	0.548908	0.083093	0.536013	0.083105	4.57194
0.083216	0.390471	0.083107	0.54735	0.083209	0.533416	0.083221	4.56973
0.083332	0.388069	0.083224	0.54525	0.083326	0.530875	0.083337	4.56754
0.083449	0.386102	0.08334	0.543468	0.083442	0.528342	0.083454	4.56565
0.083565	0.384327	0.083457	0.541953	0.083558	0.525871	0.08357	4.5642
0.083682	0.382556	0.083573	0.540461	0.083675	0.523451	0.083687	4.5629
0.083798	0.380791	0.08369	0.538968	0.083791	0.521033	0.083803	4.5616
0.083914	0.37903	0.083806	0.537474	0.083908	0.518638	0.083919	4.56031
0.084031	0.377273	0.083922	0.535978	0.084024	0.516265	0.084036	4.55902
0.084147	0.375521	0.084039	0.534541	0.08414	0.513887	0.084152	4.55769
0.084264	0.373773	0.084155	0.533064	0.084257	0.511467	0.084269	4.55642
0.08438	0.371916	0.084272	0.531564	0.084373	0.509022	0.084385	4.55512
0.084496	0.369927	0.084388	0.529914	0.08449	0.506979	0.084501	4.55386
0.084613	0.368021	0.084504	0.528483	0.084606	0.505374	0.084618	4.553
0.084729	0.366207	0.084621	0.527194	0.084722	0.503809	0.084734	4.55241
0.084846	0.364347	0.084737	0.525868	0.084839	0.502235	0.084851	4.55187
0.084962	0.362501	0.084854	0.524522	0.084955	0.500638	0.084967	4.55135
0.085078	0.360648	0.08497	0.523174	0.085072	0.499017	0.085083	4.55081
0.085195	0.358811	0.085086	0.52188	0.085188	0.497376	0.0852	4.55026
0.085311	0.356966	0.085203	0.520547	0.085304	0.495697	0.085316	4.54974
0.085428	0.355136	0.085319	0.519195	0.085421	0.49401	0.085433	4.54922
0.085544	0.352945	0.085436	0.517838	0.085537	0.492323	0.085549	4.54868
0.085661	0.350397	0.085552	0.515758	0.085654	0.490531	0.085666	4.54777
0.085777	0.347927	0.085668	0.513249	0.08577	0.488706	0.085782	4.54634
0.085893	0.345458	0.085785	0.510574	0.085887	0.486931	0.085898	4.54472
0.08601	0.342937	0.085901	0.507861	0.086003	0.485157	0.086015	4.5431
0.086126	0.34042	0.086018	0.505258	0.086119	0.483371	0.086131	4.54149
0.086243	0.337909	0.086134	0.502569	0.086236	0.481587	0.086248	4.53993
0.086359	0.335402	0.086251	0.49996	0.086352	0.479814	0.086364	4.53829
0.086475	0.3329	0.086367	0.497375	0.086469	0.478043	0.08648	4.53665
0.086592	0.330402	0.086483	0.494676	0.086585	0.476256	0.086597	4.53505
0.086708	0.327993	0.0866	0.492073	0.086701	0.474473	0.086713	4.53345
0.086825	0.326113	0.086716	0.489868	0.086818	0.47255	0.08683	4.53164
0.086941	0.324594	0.086833	0.487874	0.086934	0.470492	0.086946	4.52993
0.087057	0.32311	0.086949	0.485996	0.087051	0.468426	0.087062	4.5283
0.087174	0.321629	0.087065	0.484134	0.087167	0.466359	0.087179	4.52666
0.08729	0.320151	0.087182	0.48227	0.087283	0.464293	0.087295	4.52498
0.087407	0.318675	0.087298	0.480322	0.0874	0.462226	0.087412	4.52332
0.087523	0.317154	0.087415	0.478433	0.087516	0.460179	0.087528	4.52164
0.087639	0.315652	0.087531	0.476559	0.087633	0.458071	0.087645	4.52005
0.087756	0.314182	0.087647	0.474682	0.087749	0.455955	0.087761	4.5184
0.087872	0.312666	0.087764	0.472616	0.087865	0.453909	0.087877	4.51676
0.087989	0.311431	0.08788	0.470305	0.087982	0.451722	0.087994	4.51483
0.088105	0.310386	0.087997	0.467962	0.088098	0.449747	0.08811	4.51321
0.088222	0.309307	0.088113	0.46562	0.088215	0.447979	0.088227	4.51182
0.088338	0.308243	0.08823	0.463273	0.088331	0.446226	0.088343	4.51039
0.088454	0.307167	0.088346	0.460922	0.088447	0.444508	0.088459	4.50901
0.088571	0.306106	0.088462	0.458567	0.088564	0.442773	0.088576	4.50759
0.088687	0.305033	0.088579	0.456207	0.08868	0.441026	0.088692	4.50626
0.088804	0.303975	0.088695	0.453941	0.088797	0.439304	0.088809	4.50481
0.08892	0.302734	0.088812	0.451595	0.088913	0.437583	0.088925	4.50341
0.089036	0.301095	0.088928	0.448792	0.089029	0.435835	0.089041	4.50205
0.089153	0.299363	0.089044	0.446335	0.089146	0.434451	0.089158	4.50047
0.089269	0.297604	0.089161	0.444132	0.089262	0.433535	0.089274	4.49887
0.089386	0.295874	0.089277	0.44186	0.089379	0.432751	0.089391	4.49723
0.089502	0.294121	0.089394	0.439659	0.089495	0.431972	0.089507	4.49558
0.089618	0.292334	0.08951	0.437378	0.089612	0.431201	0.089624	4.49392
0.089735	0.290548	0.089626	0.435168	0.089728	0.430418	0.08974	4.49233
0.089851	0.288828	0.089743	0.432876	0.089844	0.429646	0.089856	4.49063
0.089968	0.287081	0.089859	0.430657	0.089961	0.428857	0.089973	4.4891
0.090084	0.285176	0.089976	0.42845	0.090077	0.428077	0.090089	4.48742
0.0902	0.283293	0.090092	0.426293	0.090194	0.427326	0.090206	4.48583
0.090317	0.28166	0.090208	0.424459	0.09031	0.425887	0.090322	4.48486
0.090433	0.280073	0.090325	0.422692	0.090426	0.423877	0.090438	4.48375
0.09055	0.278455	0.090441	0.420925	0.090543	0.421833	0.090555	4.48264
0.090666	0.27684	0.090558	0.419154	0.090659	0.419789	0.090671	4.48151
0.090783	0.275225	0.090674	0.417378	0.090776	0.417747	0.090788	4.48041
0.090899	0.273613	0.090791	0.415598	0.090892	0.415664	0.090904	4.47924
0.091015	0.272002	0.090907	0.413813	0.091008	0.413591	0.09102	4.47813
0.091132	0.270392	0.091023	0.412023	0.091125	0.411502	0.091137	4.477
0.091248	0.268617	0.09114	0.410205	0.091241	0.409463	0.091253	4.47581
0.091365	0.267213	0.091256	0.408231	0.091358	0.40741	0.09137	4.47437
0.091481	0.266117	0.091373	0.40685	0.091474	0.405654	0.091486	4.4729
0.091597	0.26507	0.091489	0.405606	0.09159	0.404158	0.091602	4.47177
0.091714	0.264023	0.091605	0.404312	0.091707	0.40269	0.091719	4.47069
0.09183	0.262977	0.091722	0.40306	0.091823	0.401221	0.091835	4.46954
0.091947	0.261932	0.091838	0.401758	0.09194	0.399726	0.091952	4.46844
0.092063	0.260888	0.091955	0.4005	0.092056	0.398256	0.092068	4.46734
0.092179	0.259844	0.092071	0.399189	0.092172	0.396788	0.092185	4.46625
0.092296	0.258801	0.092187	0.397924	0.092289	0.395318	0.092301	4.46515
0.092412	0.257339	0.092304	0.39674	0.092405	0.39383	0.092417	4.46406
0.092529	0.255604	0.09242	0.395727	0.092522	0.39229	0.092534	4.46275
0.092645	0.253818	0.092537	0.394602	0.092638	0.390541	0.09265	4.46141
0.092761	0.252028	0.092653	0.393505	0.092754	0.388694	0.092767	4.46017
0.092878	0.250239	0.09277	0.392408	0.092871	0.386823	0.092883	4.45899
0.092994	0.248451	0.092886	0.391308	0.092987	0.384987	0.092999	4.45773
0.093111	0.246593	0.093002	0.390251	0.093104	0.383105	0.093116	4.45649
0.093227	0.244778	0.093119	0.389148	0.09322	0.381278	0.093232	4.45526
0.093344	0.242993	0.093235	0.388037	0.093337	0.379428	0.093349	4.45398
0.09346	0.241206	0.093352	0.386968	0.093453	0.377587	0.093465	4.4528
0.093576	0.239389	0.093468	0.385527	0.093569	0.375742	0.093581	4.45154
0.093693	0.237562	0.093584	0.383828	0.093686	0.373872	0.093698	4.45049
0.093809	0.235663	0.093701	0.382354	0.093802	0.372481	0.093814	4.44997
0.093926	0.23381	0.093817	0.380964	0.093919	0.371403	0.093931	4.44965
0.094042	0.231987	0.093934	0.379574	0.094035	0.37032	0.094047	4.44936
0.094158	0.230164	0.09405	0.378117	0.094151	0.369257	0.094164	4.44908
0.094275	0.228266	0.094166	0.376712	0.094268	0.368162	0.09428	4.44878
0.094391	0.226417	0.094283	0.375305	0.094384	0.367073	0.094396	4.44852
0.094508	0.224596	0.094399	0.373951	0.094501	0.366005	0.094513	4.44823
0.094624	0.222928	0.094516	0.372537	0.094617	0.364917	0.094629	4.44793
0.09474	0.221863	0.094632	0.371328	0.094733	0.363849	0.094746	4.44763
0.094857	0.221278	0.094748	0.37075	0.09485	0.36269	0.094862	4.44709
0.094973	0.220823	0.094865	0.370389	0.094966	0.361081	0.094978	4.44666
0.09509	0.220375	0.094981	0.370056	0.095083	0.359225	0.095095	4.44624
0.095206	0.219908	0.095098	0.369722	0.095199	0.357355	0.095211	4.44579
0.095322	0.219454	0.095214	0.369372	0.095315	0.355445	0.095328	4.44536
0.095439	0.219006	0.095331	0.369034	0.095432	0.353571	0.095444	4.44491
0.095555	0.218558	0.095447	0.368695	0.095548	0.351683	0.09556	4.44448
0.095672	0.218091	0.095563	0.368355	0.095665	0.349778	0.095677	4.44405
0.095788	0.217085	0.09568	0.368026	0.095781	0.347884	0.095793	4.44362
0.095905	0.21553	0.095796	0.367001	0.095897	0.345945	0.09591	4.44311
0.096021	0.213912	0.095913	0.365676	0.096014	0.34416	0.096026	4.4424
0.096137	0.212246	0.096029	0.364368	0.09613	0.343131	0.096143	4.44091
0.096254	0.210628	0.096145	0.363055	0.096247	0.342444	0.096259	4.43932
0.09637	0.209031	0.096262	0.361735	0.096363	0.3418	0.096375	4.43774
0.096487	0.207433	0.096378	0.360354	0.096479	0.341149	0.096492	4.43609
0.096603	0.205767	0.096495	0.359072	0.096596	0.340493	0.096608	4.4345
0.096719	0.204149	0.096611	0.357733	0.096712	0.33984	0.096725	4.43293
0.096836	0.202551	0.096727	0.356384	0.096829	0.33919	0.096841	4.43127
0.096952	0.201092	0.096844	0.35508	0.096945	0.338542	0.096957	4.42968
0.097069	0.200418	0.09696	0.353599	0.097061	0.337898	0.097074	4.428
0.097185	0.199926	0.097077	0.352403	0.097178	0.336863	0.09719	4.42642
0.097301	0.199434	0.097193	0.351202	0.097294	0.335417	0.097307	4.42542
0.097418	0.198921	0.097309	0.349994	0.097411	0.333837	0.097423	4.42448
0.097534	0.198423	0.097426	0.348779	0.097527	0.332295	0.097539	4.42354
0.097651	0.197932	0.097542	0.347602	0.097644	0.330729	0.097656	4.42259
0.097767	0.19744	0.097659	0.346372	0.09776	0.329149	0.097772	4.4216
0.097883	0.196925	0.097775	0.345181	0.097876	0.327626	0.097889	4.42061
0.098	0.196428	0.097892	0.343981	0.097993	0.326028	0.098005	4.41971
0.098116	0.195423	0.098008	0.342726	0.098109	0.324448	0.098121	4.41872
0.098233	0.194261	0.098124	0.340942	0.098226	0.322893	0.098238	4.41779
0.098349	0.193091	0.098241	0.338934	0.098342	0.321652	0.098354	4.41716
0.098466	0.191866	0.098357	0.336985	0.098458	0.320941	0.098471	4.41666
0.098582	0.190682	0.098474	0.335021	0.098575	0.320389	0.098587	4.4162
0.098698	0.18951	0.09859	0.333042	0.098691	0.319821	0.098704	4.41574
0.098815	0.188338	0.098706	0.33105	0.098808	0.319247	0.09882	4.41526
0.098931	0.187165	0.098823	0.329111	0.098924	0.318695	0.098936	4.41483
0.099048	0.185937	0.098939	0.32709	0.09904	0.318132	0.099053	4.41437
0.099164	0.184752	0.099056	0.325188	0.099157	0.317564	0.099169	4.41389
0.09928	0.183776	0.099172	0.323331	0.099273	0.316998	0.099286	4.41343
0.099397	0.18307	0.099288	0.322305	0.09939	0.316453	0.099402	4.41301
0.099513	0.182413	0.099405	0.321819	0.099506	0.315724	0.099518	4.4124
0.09963	0.181755	0.099521	0.321328	0.099622	0.314954	0.099635	4.41169
0.099746	0.181097	0.099638	0.320832	0.099739	0.314198	0.099751	4.41105
0.099862	0.180408	0.099754	0.320333	0.099855	0.313415	0.099868	4.41038
0.099979	0.179743	0.099871	0.319845	0.099972	0.312683	0.099984	4.4097
0.100095	0.179084	0.099987	0.319351	0.100088	0.311915	0.1001	4.40902
0.100212	0.178424	0.100103	0.318855	0.100204	0.311131	0.100217	4.4083
0.100328	0.177764	0.10022	0.318368	0.100321	0.310405	0.100333	4.40762
0.100444	0.176859	0.100336	0.317672	0.100437	0.309645	0.10045	4.4069
0.100561	0.175476	0.100453	0.316493	0.100554	0.308868	0.100566	4.40607
0.100677	0.17401	0.100569	0.315228	0.10067	0.30802	0.100683	4.40534
0.100794	0.172544	0.100685	0.314001	0.100786	0.307447	0.100799	4.40465
0.10091	0.171076	0.100802	0.312775	0.100903	0.306933	0.100915	4.40388
0.101027	0.169607	0.100918	0.311544	0.101019	0.306435	0.101032	4.40315
0.101143	0.168137	0.101035	0.310354	0.101136	0.305905	0.101148	4.40242
0.101259	0.166666	0.101151	0.309195	0.101252	0.305404	0.101265	4.40172
0.101376	0.165193	0.101267	0.308012	0.101369	0.304875	0.101381	4.40096
0.101492	0.16372	0.101384	0.306867	0.101485	0.304358	0.101497	4.40026
0.101609	0.162377	0.1015	0.305765	0.101601	0.303867	0.101614	4.39953
0.101725	0.161691	0.101617	0.305062	0.101718	0.303371	0.10173	4.3991
0.101841	0.161119	0.101733	0.304728	0.101834	0.302809	0.101847	4.39892
0.101958	0.160525	0.101849	0.30444	0.101951	0.302148	0.101963	4.39876
0.102074	0.159925	0.101966	0.304148	0.102067	0.301468	0.102079	4.39858
0.102191	0.159324	0.102082	0.303859	0.102183	0.30079	0.102196	4.39842
0.102307	0.158722	0.102199	0.303569	0.1023	0.300086	0.102312	4.39824
0.102423	0.15812	0.102315	0.303276	0.102416	0.299403	0.102429	4.39807
0.10254	0.157546	0.102432	0.302979	0.102533	0.298729	0.102545	4.3979
0.102656	0.156947	0.102548	0.302682	0.102649	0.29803	0.102661	4.39774
0.102773	0.156739	0.102664	0.302379	0.102765	0.297324	0.102778	4.39757
0.102889	0.156024	0.102781	0.302064	0.102882	0.296551	0.102894	4.39664
0.103005	0.15528	0.102897	0.301778	0.102998	0.296066	0.103011	4.39588
0.103122	0.154502	0.103014	0.301585	0.103115	0.295844	0.103127	4.39508
0.103238	0.153755	0.10313	0.301392	0.103231	0.295657	0.103244	4.39431
0.103355	0.152976	0.103246	0.301193	0.103347	0.295469	0.10336	4.39351
0.103471	0.152191	0.103363	0.300994	0.103464	0.295281	0.103476	4.39275
0.103588	0.151442	0.103479	0.300795	0.10358	0.295093	0.103593	4.39194
0.103704	0.150659	0.103596	0.300592	0.103697	0.294906	0.103709	4.39117
0.10382	0.149908	0.103712	0.300389	0.103813	0.294726	0.103826	4.39037
0.103937	0.149275	0.103828	0.300183	0.103929	0.294542	0.103942	4.38983
0.104053	0.149214	0.103945	0.299929	0.104046	0.294027	0.104058	4.38982
0.10417	0.149202	0.104061	0.299439	0.104162	0.293161	0.104175	4.3898
0.104286	0.149191	0.104178	0.299269	0.104279	0.292129	0.104291	4.38978
0.104402	0.14918	0.104294	0.299096	0.104395	0.291169	0.104408	4.38977
0.104519	0.149168	0.104411	0.298926	0.104511	0.290183	0.104524	4.38975
0.104635	0.149157	0.104527	0.298758	0.104628	0.289144	0.10464	4.38973
0.104752	0.149146	0.104643	0.298591	0.104744	0.288188	0.104757	4.38971
0.104868	0.149134	0.10476	0.298421	0.104861	0.287162	0.104873	4.38969
0.104984	0.149024	0.104876	0.29825	0.104977	0.286209	0.10499	4.38965
0.105101	0.148294	0.104993	0.298075	0.105094	0.285188	0.105106	4.38905
0.105217	0.147297	0.105109	0.297829	0.10521	0.283986	0.105223	4.38755
0.105334	0.146279	0.105225	0.297287	0.105326	0.283054	0.105339	4.38616
0.10545	0.145207	0.105342	0.296345	0.105443	0.282104	0.105455	4.3847
0.105566	0.144183	0.105458	0.295401	0.105559	0.281143	0.105572	4.38316
0.105683	0.143159	0.105575	0.294445	0.105676	0.280229	0.105688	4.38177
0.105799	0.142133	0.105691	0.293506	0.105792	0.279321	0.105805	4.3803
0.105916	0.141106	0.105807	0.292567	0.105908	0.278371	0.105921	4.3789
0.106032	0.140077	0.105924	0.291637	0.106025	0.27746	0.106037	4.37728
0.106149	0.139349	0.10604	0.290677	0.106141	0.276556	0.106154	4.3759
0.106265	0.139033	0.106157	0.289744	0.106258	0.275772	0.10627	4.37491
0.106381	0.138735	0.106273	0.288985	0.106374	0.275602	0.106387	4.37454
0.106498	0.138437	0.10639	0.288545	0.10649	0.2756	0.106503	4.37425
0.106614	0.138138	0.106506	0.288317	0.106607	0.27562	0.106619	4.37396
0.106731	0.137839	0.106622	0.288087	0.106723	0.275639	0.106736	4.37367
0.106847	0.137554	0.106739	0.287859	0.10684	0.275658	0.106852	4.37336
0.106963	0.137254	0.106855	0.287635	0.106956	0.275678	0.106969	4.37308
0.10708	0.136953	0.106972	0.287404	0.107072	0.275698	0.107085	4.37279
0.107196	0.136666	0.107088	0.287176	0.107189	0.275718	0.107202	4.3725
0.107313	0.135923	0.107204	0.286946	0.107305	0.275738	0.107318	4.37216
0.107429	0.135548	0.107321	0.286647	0.107422	0.275459	0.107434	4.37117
0.107545	0.135164	0.107437	0.286037	0.107538	0.274894	0.107551	4.36973
0.107662	0.134796	0.107554	0.285172	0.107654	0.274245	0.107667	4.3683
0.107778	0.134428	0.10767	0.284241	0.107771	0.273622	0.107784	4.36686
0.107895	0.134041	0.107786	0.283334	0.107887	0.272973	0.1079	4.36535
0.108011	0.133671	0.107903	0.282416	0.108004	0.272287	0.108016	4.36392
0.108127	0.133301	0.108019	0.281464	0.10812	0.271664	0.108133	4.36254
0.108244	0.13293	0.108136	0.280553	0.108236	0.270981	0.108249	4.36109
0.10836	0.132542	0.108252	0.279634	0.108353	0.270361	0.108366	4.35963
0.108477	0.132567	0.108368	0.278704	0.108469	0.269714	0.108482	4.35818
0.108593	0.131989	0.108485	0.277698	0.108586	0.268834	0.108598	4.35695
0.10871	0.131409	0.108601	0.276333	0.108702	0.267771	0.108715	4.35655
0.108826	0.130828	0.108718	0.274964	0.108819	0.266816	0.108831	4.35611
0.108942	0.130273	0.108834	0.273574	0.108935	0.265872	0.108948	4.35571
0.109059	0.129689	0.108951	0.272216	0.109051	0.264929	0.109064	4.35531
0.109175	0.129103	0.109067	0.270854	0.109168	0.263986	0.10918	4.35488
0.109292	0.128516	0.109183	0.269494	0.109284	0.263044	0.109297	4.35446
0.109408	0.127955	0.1093	0.268123	0.109401	0.262103	0.109413	4.35403
0.109524	0.127367	0.109416	0.266726	0.109517	0.261209	0.10953	4.35362
0.109641	0.126937	0.109533	0.265369	0.109633	0.260225	0.109646	4.35314
0.109757	0.126971	0.109649	0.26407	0.10975	0.259155	0.109763	4.35193
0.109874	0.127058	0.109765	0.262965	0.109866	0.25834	0.109879	4.35027
0.10999	0.12715	0.109882	0.262168	0.109983	0.257557	0.109995	4.34854
0.110106	0.127238	0.109998	0.261444	0.110099	0.256815	0.110112	4.34688
0.110223	0.127326	0.110115	0.260672	0.110215	0.256077	0.110228	4.34523
0.110339	0.127415	0.110231	0.259908	0.110332	0.255339	0.110345	4.34361
0.110456	0.127503	0.110347	0.259151	0.110448	0.254602	0.110461	4.34188
0.110572	0.127591	0.110464	0.25839	0.110565	0.253864	0.110577	4.34025
0.110688	0.127561	0.11058	0.257603	0.110681	0.253128	0.110694	4.3385
0.110805	0.127201	0.110697	0.25686	0.110797	0.252351	0.11081	4.33697
0.110921	0.127264	0.110813	0.256214	0.110914	0.251746	0.110927	4.33604
0.111038	0.127327	0.110929	0.255742	0.11103	0.251343	0.111043	4.33581
0.111154	0.127388	0.111046	0.255384	0.111147	0.250907	0.111159	4.33561
0.111271	0.127452	0.111162	0.255019	0.111263	0.25051	0.111276	4.33538
0.111387	0.127514	0.111279	0.254661	0.111379	0.25005	0.111392	4.33516
0.111503	0.127578	0.111395	0.25431	0.111496	0.249634	0.111509	4.33494
0.11162	0.12764	0.111512	0.253941	0.111612	0.249218	0.111625	4.33474
0.111736	0.127695	0.111628	0.253572	0.111729	0.248802	0.111742	4.33451
0.111853	0.127597	0.111744	0.253202	0.111845	0.248387	0.111858	4.33429
0.111969	0.127008	0.111861	0.252818	0.111961	0.247859	0.111974	4.33401
0.112085	0.126121	0.111977	0.252221	0.112078	0.246852	0.112091	4.33333
0.112202	0.12523	0.112094	0.251347	0.112194	0.245241	0.112207	4.33225
0.112318	0.124339	0.11221	0.250369	0.112311	0.243677	0.112324	4.33116
0.112435	0.123478	0.112326	0.249413	0.112427	0.242116	0.11244	4.33008
0.112551	0.122579	0.112443	0.248428	0.112544	0.240555	0.112556	4.32903
0.112667	0.121711	0.112559	0.247409	0.11266	0.238908	0.112673	4.32797
0.112784	0.120805	0.112676	0.246393	0.112776	0.237346	0.112789	4.32689
0.1129	0.119925	0.112792	0.245424	0.112893	0.235785	0.112906	4.32585
0.113017	0.118971	0.112908	0.244436	0.113009	0.234225	0.113022	4.32467
0.113133	0.1183	0.113025	0.243448	0.113126	0.232856	0.113138	4.32327
0.113249	0.117829	0.113141	0.242474	0.113242	0.231959	0.113255	4.32218
0.113366	0.117359	0.113258	0.241606	0.113358	0.231362	0.113371	4.32125
0.113482	0.116902	0.113374	0.240892	0.113475	0.230737	0.113488	4.32028
0.113599	0.116425	0.113491	0.240185	0.113591	0.230146	0.113604	4.31932
0.113715	0.115947	0.113607	0.239459	0.113708	0.229554	0.11372	4.31838
0.113832	0.115483	0.113723	0.238768	0.113824	0.228962	0.113837	4.31744
0.113948	0.115001	0.11384	0.238061	0.11394	0.228371	0.113953	4.3165
0.114064	0.114534	0.113956	0.237358	0.114057	0.227746	0.11407	4.31555
0.114181	0.114025	0.114073	0.23665	0.114173	0.227154	0.114186	4.31458
0.114297	0.113139	0.114189	0.235946	0.11429	0.226497	0.114303	4.31355
0.114414	0.112156	0.114305	0.235481	0.114406	0.226045	0.114419	4.31241
0.11453	0.111173	0.114422	0.23538	0.114522	0.225812	0.114535	4.31124
0.114646	0.110215	0.114538	0.235308	0.114639	0.225567	0.114652	4.31005
0.114763	0.109221	0.114655	0.235238	0.114755	0.225347	0.114768	4.30888
0.114879	0.108256	0.114771	0.235163	0.114872	0.225114	0.114885	4.30771
0.114996	0.107286	0.114887	0.235093	0.114988	0.224868	0.115001	4.30653
0.115112	0.106309	0.115004	0.235021	0.115104	0.224636	0.115117	4.30534
0.115228	0.105228	0.11512	0.234948	0.115221	0.224403	0.115234	4.30418
0.115345	0.103411	0.115237	0.234878	0.115337	0.22417	0.11535	4.30314
0.115461	0.101441	0.115353	0.234704	0.115454	0.22402	0.115467	4.30236
0.115578	0.099399	0.115469	0.234173	0.11557	0.224088	0.115583	4.30192
0.115694	0.097412	0.115586	0.233371	0.115686	0.224197	0.115699	4.30149
0.11581	0.095411	0.115702	0.232548	0.115803	0.224318	0.115816	4.30106
0.115927	0.093407	0.115819	0.231728	0.115919	0.22444	0.115932	4.30064
0.116043	0.091444	0.115935	0.230912	0.116036	0.224555	0.116049	4.30019
0.11616	0.089411	0.116052	0.230098	0.116152	0.224664	0.116165	4.29976
0.116276	0.087449	0.116168	0.229288	0.116269	0.224786	0.116282	4.29931
0.116393	0.085695	0.116284	0.228468	0.116385	0.224907	0.116398	4.29887
0.116509	0.0846	0.116401	0.22764	0.116501	0.225005	0.116514	4.29839
0.116625	0.083891	0.116517	0.226902	0.116618	0.224124	0.116631	4.29784
0.116742	0.083198	0.116634	0.226262	0.116734	0.223208	0.116747	4.29722
0.116858	0.082499	0.11675	0.225586	0.116851	0.222184	0.116864	4.2966
0.116975	0.081794	0.116866	0.22489	0.116967	0.221171	0.11698	4.29599
0.117091	0.081087	0.116983	0.224196	0.117083	0.220252	0.117096	4.29536
0.117207	0.080395	0.117099	0.223517	0.1172	0.219283	0.117213	4.29475
0.117324	0.079696	0.117216	0.222837	0.117316	0.218314	0.117329	4.29411
0.11744	0.078984	0.117332	0.222142	0.117433	0.217343	0.117446	4.29351
0.117557	0.07822	0.117448	0.221478	0.117549	0.216326	0.117562	4.29286
0.117673	0.077489	0.117565	0.220808	0.117665	0.215518	0.117678	4.29206
0.117789	0.076928	0.117681	0.220023	0.117782	0.215322	0.117795	4.29117
0.117906	0.076365	0.117798	0.218863	0.117898	0.215368	0.117911	4.29025
0.118022	0.075813	0.117914	0.217587	0.118015	0.215416	0.118028	4.28933
0.118139	0.075247	0.118031	0.216352	0.118131	0.215466	0.118144	4.28842
0.118255	0.074681	0.118147	0.215098	0.118247	0.215513	0.118261	4.28754
0.118371	0.07412	0.118263	0.213835	0.118364	0.215559	0.118377	4.28667
0.118488	0.073571	0.11838	0.212611	0.11848	0.215607	0.118493	4.28577
0.118604	0.073005	0.118496	0.211369	0.118597	0.215657	0.11861	4.28491
0.118721	0.072411	0.118613	0.210092	0.118713	0.215713	0.118726	4.28407
0.118837	0.071715	0.118729	0.208842	0.118829	0.215879	0.118843	4.28338
0.118954	0.071161	0.118845	0.207855	0.118946	0.216028	0.118959	4.28314
0.11907	0.070618	0.118962	0.20744	0.119062	0.215987	0.119075	4.28316
0.119186	0.070075	0.119078	0.207407	0.119179	0.215945	0.119192	4.28319
0.119303	0.069543	0.119195	0.207376	0.119295	0.2159	0.119308	4.28323
0.119419	0.069016	0.119311	0.207346	0.119411	0.215859	0.119425	4.28326
0.119536	0.068492	0.119427	0.207315	0.119528	0.215817	0.119541	4.2833
0.119652	0.06798	0.119544	0.207283	0.119644	0.215774	0.119657	4.28333
0.119768	0.067475	0.11966	0.207253	0.119761	0.215733	0.119774	4.28337
0.119885	0.066959	0.119777	0.207222	0.119877	0.215678	0.11989	4.2834
0.120001	0.066405	0.119893	0.20719	0.119994	0.215473	0.120007	4.28344
0.120118	0.06581	0.120009	0.206986	0.12011	0.21524	0.120123	4.28341
0.120234	0.065206	0.120126	0.206409	0.120226	0.215069	0.120239	4.28338
0.12035	0.064599	0.120242	0.205685	0.120343	0.214905	0.120356	4.28337
0.120467	0.063979	0.120359	0.204977	0.120459	0.214732	0.120472	4.28336
0.120583	0.063346	0.120475	0.204241	0.120576	0.214561	0.120589	4.28336
0.1207	0.062707	0.120592	0.203515	0.120692	0.214395	0.120705	4.28335
0.120816	0.062065	0.120708	0.202766	0.120808	0.214215	0.120822	4.28334
0.120932	0.061416	0.120824	0.202036	0.120925	0.21405	0.120938	4.28333
0.121049	0.060757	0.120941	0.201314	0.121041	0.213879	0.121054	4.28332
0.121165	0.06014	0.121057	0.200586	0.121158	0.213632	0.121171	4.28331
0.121282	0.059901	0.121174	0.199895	0.121274	0.213262	0.121287	4.28296
0.121398	0.060354	0.12129	0.199304	0.12139	0.212891	0.121404	4.28189
0.121515	0.060877	0.121406	0.198829	0.121507	0.212517	0.12152	4.28064
0.121631	0.061395	0.121523	0.198365	0.121623	0.212124	0.121636	4.27943
0.121747	0.061912	0.121639	0.197906	0.12174	0.211735	0.121753	4.27819
0.121864	0.062432	0.121756	0.197423	0.121856	0.211361	0.121869	4.27696
0.12198	0.062951	0.121872	0.196949	0.121972	0.210985	0.121986	4.27571
0.122097	0.063461	0.121988	0.196491	0.122089	0.210593	0.122102	4.27449
0.122213	0.06398	0.122105	0.196021	0.122205	0.210163	0.122218	4.27327
0.122329	0.064512	0.122221	0.195552	0.122322	0.209533	0.122335	4.27202
0.122446	0.064931	0.122338	0.19511	0.122438	0.209495	0.122451	4.27093
0.122562	0.064957	0.122454	0.194787	0.122554	0.209458	0.122568	4.27012
0.122679	0.064982	0.122571	0.194568	0.122671	0.209421	0.122684	4.26938
0.122795	0.065007	0.122687	0.194354	0.122787	0.209383	0.122801	4.26865
0.122911	0.065032	0.122803	0.194143	0.122904	0.209346	0.122917	4.26792
0.123028	0.065057	0.12292	0.193919	0.12302	0.209309	0.123033	4.26719
0.123144	0.065082	0.123036	0.193707	0.123136	0.209272	0.12315	4.26647
0.123261	0.065107	0.123153	0.193495	0.123253	0.209235	0.123266	4.26574
0.123377	0.065132	0.123269	0.193278	0.123369	0.209221	0.123383	4.26501
0.123494	0.065169	0.123385	0.193067	0.123486	0.209222	0.123499	4.26428
0.12361	0.065271	0.123502	0.192894	0.123602	0.208864	0.123615	4.26334
0.123726	0.065458	0.123618	0.192925	0.123719	0.20849	0.123732	4.26218
0.123843	0.065645	0.123735	0.193158	0.123835	0.208118	0.123848	4.26107
0.123959	0.065833	0.123851	0.193397	0.123951	0.207759	0.123965	4.25997
0.124076	0.066022	0.123967	0.19363	0.124068	0.207382	0.124081	4.25887
0.124192	0.066208	0.124084	0.193856	0.124184	0.207005	0.124197	4.25779
0.124308	0.066392	0.1242	0.194087	0.124301	0.206627	0.124314	4.25668
0.124425	0.066581	0.124317	0.194325	0.124417	0.206253	0.12443	4.25557
0.124541	0.066772	0.124433	0.194556	0.124533	0.205792	0.124547	4.25445
0.124658	0.066887	0.124549	0.194793	0.12465	0.204864	0.124663	4.25335
0.124774	0.066891	0.124666	0.194815	0.124766	0.203813	0.124779	4.25223
0.12489	0.067021	0.124782	0.194427	0.124883	0.202727	0.124896	4.25102
0.125007	0.067149	0.124899	0.193858	0.124999	0.201681	0.125012	4.24977
0.125123	0.067276	0.125015	0.19329	0.125115	0.200624	0.125129	4.24854
0.12524	0.067406	0.125132	0.192723	0.125232	0.19953	0.125245	4.24732
0.125356	0.067534	0.125248	0.192141	0.125348	0.198467	0.125362	4.24608
0.125472	0.067662	0.125364	0.191559	0.125465	0.197369	0.125478	4.24484
0.125589	0.067792	0.125481	0.190995	0.125581	0.196313	0.125594	4.2436
0.125705	0.0679	0.125597	0.19043	0.125697	0.195285	0.125711	4.24236
0.125822	0.067907	0.125714	0.189775	0.125814	0.194405	0.125827	4.24113
0.125938	0.067805	0.12583	0.188977	0.12593	0.193643	0.125944	4.23998
0.126054	0.067739	0.125946	0.188231	0.126047	0.192892	0.12606	4.23895
0.126171	0.067672	0.126063	0.187579	0.126163	0.192086	0.126176	4.2379
0.126287	0.067605	0.126179	0.186911	0.126279	0.191319	0.126293	4.23686
0.126404	0.067539	0.126296	0.186243	0.126396	0.190561	0.126409	4.23581
0.12652	0.067473	0.126412	0.185576	0.126512	0.189769	0.126526	4.23476
0.126637	0.067406	0.126528	0.184929	0.126629	0.189044	0.126642	4.23373
0.126753	0.067341	0.126645	0.184281	0.126745	0.188258	0.126758	4.2327
0.126869	0.067255	0.126761	0.183596	0.126861	0.187473	0.126875	4.23165
0.126986	0.067021	0.126878	0.182811	0.126978	0.186729	0.126991	4.23048
0.127102	0.066554	0.126994	0.181976	0.127094	0.186023	0.127108	4.22942
0.127219	0.06602	0.127111	0.181205	0.127211	0.185326	0.127224	4.22858
0.127335	0.065497	0.127227	0.180497	0.127327	0.18465	0.127341	4.22773
0.127451	0.064972	0.127343	0.179766	0.127444	0.183971	0.127457	4.22688
0.127568	0.064448	0.12746	0.179019	0.12756	0.183283	0.127573	4.22604
0.127684	0.063922	0.127576	0.178291	0.127676	0.182585	0.12769	4.22519
0.127801	0.063404	0.127693	0.177564	0.127793	0.181924	0.127806	4.22433
0.127917	0.062884	0.127809	0.176837	0.127909	0.181188	0.127923	4.22349
0.128033	0.062343	0.127925	0.17611	0.128026	0.180275	0.128039	4.22264
0.12815	0.061758	0.128042	0.175403	0.128142	0.17944	0.128155	4.22178
0.128266	0.061036	0.128158	0.174564	0.128258	0.178818	0.128272	4.22076
0.128383	0.060262	0.128275	0.173443	0.128375	0.178156	0.128388	4.21956
0.128499	0.059518	0.128391	0.17219	0.128491	0.177524	0.128505	4.21833
0.128615	0.058765	0.128507	0.170938	0.128608	0.176909	0.128621	4.21708
0.128732	0.058009	0.128624	0.169686	0.128724	0.176286	0.128737	4.21585
0.128848	0.057242	0.12874	0.168395	0.12884	0.175637	0.128854	4.2146
0.128965	0.056482	0.128857	0.167152	0.128957	0.174996	0.12897	4.21336
0.129081	0.055718	0.128973	0.165896	0.129073	0.174367	0.129087	4.21214
0.129198	0.054791	0.129089	0.164614	0.12919	0.173651	0.129203	4.2109
0.129314	0.053561	0.129206	0.16347	0.129306	0.172716	0.12932	4.20983
0.12943	0.052175	0.129322	0.162772	0.129422	0.171737	0.129436	4.20925
0.129547	0.050771	0.129439	0.162363	0.129539	0.170786	0.129552	4.20904
0.129663	0.049376	0.129555	0.161992	0.129655	0.16983	0.129669	4.20886
0.12978	0.047973	0.129672	0.161621	0.129772	0.168871	0.129785	4.20867
0.129896	0.046524	0.129788	0.161251	0.129888	0.167908	0.129902	4.20849
0.130012	0.045099	0.129904	0.160868	0.130004	0.166956	0.130018	4.20831
0.130129	0.0437	0.130021	0.160501	0.130121	0.166027	0.130134	4.20812
0.130245	0.042272	0.130137	0.160128	0.130237	0.165139	0.130251	4.20794
0.130362	0.040903	0.130254	0.159748	0.130354	0.164484	0.130367	4.20775
0.130478	0.039693	0.13037	0.159338	0.13047	0.164161	0.130484	4.2071
0.130594	0.038639	0.130486	0.158798	0.130586	0.163845	0.1306	4.20595
0.130711	0.037598	0.130603	0.158221	0.130703	0.163538	0.130716	4.20474
0.130827	0.036608	0.130719	0.157634	0.130819	0.16322	0.130833	4.2035
0.130944	0.035593	0.130836	0.157037	0.130936	0.162914	0.130949	4.20228
0.13106	0.034534	0.130952	0.156455	0.131052	0.162598	0.131066	4.20106
0.131177	0.0335	0.131068	0.155853	0.131168	0.162284	0.131182	4.19982
0.131293	0.032477	0.131185	0.155237	0.131285	0.161974	0.131298	4.19858
0.131409	0.031454	0.131301	0.154663	0.131401	0.161695	0.131415	4.19736
0.131526	0.030568	0.131418	0.154074	0.131518	0.161501	0.131531	4.19619
0.131642	0.029991	0.131534	0.153399	0.131634	0.161317	0.131648	4.19527
0.131759	0.029596	0.131651	0.152885	0.131751	0.161126	0.131764	4.19444
0.131875	0.029202	0.131767	0.152526	0.131867	0.160926	0.131881	4.19359
0.131991	0.02881	0.131883	0.152157	0.131983	0.160731	0.131997	4.19274
0.132108	0.028421	0.132	0.151785	0.1321	0.160537	0.132113	4.19188
0.132224	0.028026	0.132116	0.15142	0.132216	0.160345	0.13223	4.19102
0.132341	0.027615	0.132233	0.151056	0.132333	0.160149	0.132346	4.19016
0.132457	0.027214	0.132349	0.150679	0.132449	0.159957	0.132463	4.18931
0.132573	0.026824	0.132465	0.150307	0.132565	0.1596	0.132579	4.18846
0.13269	0.026171	0.132582	0.149929	0.132682	0.158926	0.132695	4.18759
0.132806	0.025219	0.132698	0.14962	0.132798	0.158231	0.132812	4.18676
0.132923	0.024261	0.132815	0.149463	0.132915	0.15756	0.132928	4.18631
0.133039	0.023304	0.132931	0.149367	0.133031	0.1569	0.133045	4.18608
0.133155	0.022373	0.133047	0.149271	0.133147	0.156236	0.133161	4.18585
0.133272	0.021428	0.133164	0.149171	0.133264	0.155576	0.133277	4.18562
0.133388	0.020463	0.13328	0.149073	0.13338	0.154912	0.133394	4.1854
0.133505	0.019523	0.133397	0.148977	0.133497	0.154217	0.13351	4.18517
0.133621	0.018589	0.133513	0.148878	0.133613	0.153548	0.133627	4.18494
0.133738	0.017646	0.133629	0.14878	0.133729	0.153019	0.133743	4.18471
0.133854	0.016792	0.133746	0.148691	0.133846	0.15281	0.13386	4.18419
0.13397	0.016073	0.133862	0.148655	0.133962	0.15281	0.133976	4.18331
0.134087	0.015346	0.133979	0.148622	0.134079	0.15281	0.134092	4.18232
0.134203	0.014596	0.134095	0.148578	0.134195	0.15281	0.134209	4.18129
0.13432	0.013854	0.134212	0.148532	0.134311	0.15281	0.134325	4.18026
0.134436	0.013112	0.134328	0.148488	0.134428	0.15281	0.134442	4.17925
0.134552	0.012408	0.134444	0.148443	0.134544	0.15281	0.134558	4.17824
0.134669	0.011674	0.134561	0.148398	0.134661	0.15281	0.134674	4.17721
0.134785	0.010924	0.134677	0.148354	0.134777	0.152799	0.134791	4.17622
0.134902	0.010182	0.134794	0.148308	0.134894	0.152685	0.134907	4.17521
0.135018	0.009667	0.13491	0.148301	0.13501	0.152455	0.135024	4.17406
0.135134	0.009519	0.135026	0.148199	0.135126	0.152227	0.13514	4.17256
0.135251	0.009506	0.135143	0.147944	0.135243	0.151996	0.135256	4.1708
0.135367	0.009492	0.135259	0.147621	0.135359	0.151767	0.135373	4.16904
0.135484	0.009479	0.135376	0.147298	0.135476	0.15154	0.135489	4.16732
0.1356	0.009466	0.135492	0.14698	0.135592	0.151317	0.135606	4.1656
0.135716	0.009453	0.135608	0.146649	0.135708	0.151089	0.135722	4.16383
0.135833	0.00944	0.135725	0.146338	0.135825	0.150857	0.135838	4.16209
0.135949	0.009427	0.135841	0.146012	0.135941	0.150671	0.135955	4.16033
0.136066	0.009426	0.135958	0.145701	0.136058	0.150575	0.136071	4.1586
0.136182	0.009441	0.136074	0.145612	0.136174	0.15049	0.136188	4.1569
0.136299	0.009453	0.136191	0.145764	0.13629	0.150347	0.136304	4.15579
0.136415	0.009461	0.136307	0.146	0.136407	0.150202	0.136421	4.15505
0.136531	0.009469	0.136423	0.146254	0.136523	0.150063	0.136537	4.15433
0.136648	0.009477	0.13654	0.146493	0.13664	0.149922	0.136653	4.15361
0.136764	0.009485	0.136656	0.146734	0.136756	0.149791	0.13677	4.1529
0.136881	0.009492	0.136773	0.146989	0.136872	0.149648	0.136886	4.15218
0.136997	0.0095	0.136889	0.147238	0.136989	0.149519	0.137003	4.15147
0.137113	0.009508	0.137005	0.147483	0.137105	0.149387	0.137119	4.15076
0.13723	0.00944	0.137122	0.147729	0.137222	0.149209	0.137235	4.15007
0.137346	0.008979	0.137238	0.147614	0.137338	0.148873	0.137352	4.14945
0.137463	0.008225	0.137355	0.147521	0.137454	0.148397	0.137468	4.14863
0.137579	0.00742	0.137471	0.147535	0.137571	0.147899	0.137585	4.14768
0.137695	0.006598	0.137587	0.147574	0.137687	0.147418	0.137701	4.1467
0.137812	0.005776	0.137704	0.147611	0.137804	0.146914	0.137817	4.14574
0.137928	0.004981	0.13782	0.147649	0.13792	0.146396	0.137934	4.14479
0.138045	0.004203	0.137937	0.147687	0.138036	0.145878	0.13805	4.14382
0.138161	0.003388	0.138053	0.147723	0.138153	0.14536	0.138167	4.14287
0.138277	0.002554	0.138169	0.147762	0.138269	0.144823	0.138283	4.1419
0.138394	0.001861	0.138286	0.147747	0.138386	0.144286	0.1384	4.1409
0.13851	0.00187	0.138402	0.147241	0.138502	0.143638	0.138516	4.13978
0.138627	0.002442	0.138519	0.146627	0.138618	0.143074	0.138632	4.13866
0.138743	0.003062	0.138635	0.146067	0.138735	0.142683	0.138749	4.1376
0.13886	0.00368	0.138752	0.145493	0.138851	0.142289	0.138865	4.13653
0.138976	0.004279	0.138868	0.144933	0.138968	0.141889	0.138982	4.13544
0.139092	0.004881	0.138984	0.144358	0.139084	0.141489	0.139098	4.1344
0.139209	0.005495	0.139101	0.143774	0.139201	0.141096	0.139214	4.13333
0.139325	0.00609	0.139217	0.143213	0.139317	0.140702	0.139331	4.13225
0.139442	0.006688	0.139334	0.142635	0.139433	0.140301	0.139447	4.13117
0.139558	0.007279	0.13945	0.14212	0.13955	0.139898	0.139564	4.13003
0.139674	0.00767	0.139566	0.141799	0.139666	0.139529	0.13968	4.12905
0.139791	0.007912	0.139683	0.141428	0.139783	0.139148	0.139796	4.12837
0.139907	0.008162	0.139799	0.141051	0.139899	0.13873	0.139913	4.12778
0.140024	0.008416	0.139916	0.140697	0.140015	0.138309	0.140029	4.1272
0.14014	0.008656	0.140032	0.140317	0.140132	0.137876	0.140146	4.12662
0.140256	0.008905	0.140148	0.139926	0.140248	0.137448	0.140262	4.12603
0.140373	0.009158	0.140265	0.139551	0.140365	0.137026	0.140379	4.12543
0.140489	0.009404	0.140381	0.13918	0.140481	0.136608	0.140495	4.12484
0.140606	0.00965	0.140498	0.138808	0.140597	0.136187	0.140611	4.12426
0.140722	0.009839	0.140614	0.138519	0.140714	0.135762	0.140728	4.12383
0.140838	0.009862	0.140731	0.138404	0.14083	0.135383	0.140844	4.12375
0.140955	0.009808	0.140847	0.138273	0.140947	0.135165	0.140961	4.12387
0.141071	0.009752	0.140963	0.138126	0.141063	0.135057	0.141077	4.12402
0.141188	0.009697	0.14108	0.137978	0.141179	0.134948	0.141193	4.12418
0.141304	0.009643	0.141196	0.13783	0.141296	0.13484	0.14131	4.12433
0.14142	0.009589	0.141313	0.137676	0.141412	0.134732	0.141426	4.12449
0.141537	0.009533	0.141429	0.137533	0.141529	0.134623	0.141543	4.12464
0.141653	0.009478	0.141545	0.137386	0.141645	0.134515	0.141659	4.12479
0.14177	0.009423	0.141662	0.13723	0.141761	0.134407	0.141775	4.12494
0.141886	0.009357	0.141778	0.136871	0.141878	0.134258	0.141892	4.12473
0.142003	0.009251	0.141895	0.135907	0.141994	0.13386	0.142008	4.12413
0.142119	0.009129	0.142011	0.134597	0.142111	0.133157	0.142125	4.12342
0.142235	0.009008	0.142127	0.133337	0.142227	0.132345	0.142241	4.12272
0.142352	0.008885	0.142244	0.132045	0.142343	0.131532	0.142357	4.12201
0.142468	0.008758	0.14236	0.130737	0.14246	0.130714	0.142474	4.12128
0.142585	0.008636	0.142477	0.129481	0.142576	0.129908	0.14259	4.12059
0.142701	0.008512	0.142593	0.128181	0.142693	0.129102	0.142707	4.11988
0.142817	0.00839	0.142709	0.126919	0.142809	0.128283	0.142823	4.11916
0.142934	0.008267	0.142826	0.125613	0.142926	0.127476	0.14294	4.11847
0.14305	0.008155	0.142942	0.124229	0.143042	0.126674	0.143056	4.11775
0.143167	0.008197	0.143059	0.123197	0.143158	0.126018	0.143172	4.11686
0.143283	0.008342	0.143175	0.122287	0.143275	0.125566	0.143289	4.11592
0.143399	0.008479	0.143292	0.121461	0.143391	0.125187	0.143405	4.11503
0.143516	0.008618	0.143408	0.120577	0.143508	0.124814	0.143522	4.11411
0.143632	0.00876	0.143524	0.119711	0.143624	0.124438	0.143638	4.11318
0.143749	0.008897	0.143641	0.11885	0.14374	0.124066	0.143754	4.11225
0.143865	0.009036	0.143757	0.117908	0.143857	0.123696	0.143871	4.11132
0.143982	0.009183	0.143874	0.117072	0.143973	0.123319	0.143987	4.11039
0.144098	0.009322	0.14399	0.116247	0.14409	0.122946	0.144104	4.10946
0.144214	0.009196	0.144106	0.115589	0.144206	0.122586	0.14422	4.10882
0.144331	0.00858	0.144223	0.115667	0.144322	0.122356	0.144336	4.10841
0.144447	0.007743	0.144339	0.115861	0.144439	0.122299	0.144453	4.10804
0.144564	0.006954	0.144456	0.116047	0.144555	0.122294	0.144569	4.10767
0.14468	0.006163	0.144572	0.11624	0.144672	0.122289	0.144686	4.1073
0.144796	0.005359	0.144688	0.116436	0.144788	0.122284	0.144802	4.10694
0.144913	0.004555	0.144805	0.116623	0.144904	0.12228	0.144919	4.10657
0.145029	0.003752	0.144921	0.116827	0.145021	0.122275	0.145035	4.1062
0.145146	0.00295	0.145038	0.117025	0.145137	0.12227	0.145151	4.10583
0.145262	0.002166	0.145154	0.117206	0.145254	0.122265	0.145268	4.10542
0.145378	0.001564	0.145271	0.11733	0.14537	0.122285	0.145384	4.10461
0.145495	0.00113	0.145387	0.117216	0.145486	0.122299	0.145501	4.1039
0.145611	0.000738	0.145503	0.117075	0.145603	0.122282	0.145617	4.10322
0.145728	0.000346	0.14562	0.116933	0.145719	0.122255	0.145733	4.10254
0.145844	-4.6e-05	0.145736	0.116791	0.145836	0.122227	0.14585	4.10186
0.14596	-0.000437	0.145853	0.116643	0.145952	0.1222	0.145966	4.10118
0.146077	-0.000829	0.145969	0.116505	0.146068	0.122172	0.146083	4.10051
0.146193	-0.001235	0.146085	0.116357	0.146185	0.122145	0.146199	4.0998
0.14631	-0.001618	0.146202	0.116212	0.146301	0.122117	0.146315	4.09911
0.146426	-0.002042	0.146318	0.116074	0.146418	0.12209	0.146432	4.09835
0.146543	-0.002499	0.146435	0.115494	0.146534	0.122065	0.146548	4.0972
0.146659	-0.002911	0.146551	0.114538	0.146651	0.122008	0.146665	4.09581
0.146775	-0.00325	0.146667	0.113628	0.146767	0.121931	0.146781	4.09439
0.146892	-0.003585	0.146784	0.112678	0.146883	0.121853	0.146897	4.0929
0.147008	-0.00394	0.1469	0.1118	0.147	0.121776	0.147014	4.09147
0.147125	-0.004287	0.147017	0.11085	0.147116	0.121699	0.14713	4.09005
0.147241	-0.004628	0.147133	0.109887	0.147233	0.121623	0.147247	4.08863
0.147357	-0.004969	0.147249	0.108961	0.147349	0.121545	0.147363	4.08721
0.147474	-0.005309	0.147366	0.108035	0.147465	0.121467	0.14748	4.08572
0.14759	-0.005568	0.147482	0.107104	0.147582	0.12139	0.147596	4.08445
0.147707	-0.00567	0.147599	0.106748	0.147698	0.121237	0.147712	4.08378
0.147823	-0.005723	0.147715	0.106805	0.147815	0.121244	0.147829	4.08347
0.147939	-0.005772	0.147832	0.106887	0.147931	0.121346	0.147945	4.0832
0.148056	-0.00582	0.147948	0.106976	0.148047	0.12145	0.148062	4.08293
0.148172	-0.005872	0.148064	0.107059	0.148164	0.121555	0.148178	4.08267
0.148289	-0.005922	0.148181	0.107142	0.14828	0.121659	0.148294	4.08241
0.148405	-0.005974	0.148297	0.107228	0.148397	0.121763	0.148411	4.08214
0.148521	-0.006024	0.148414	0.107309	0.148513	0.121866	0.148527	4.08187
0.148638	-0.006073	0.14853	0.107399	0.148629	0.121969	0.148644	4.08161
0.148754	-0.006137	0.148646	0.107464	0.148746	0.122073	0.14876	4.08127
0.148871	-0.006132	0.148763	0.107421	0.148862	0.12166	0.148876	4.08088
0.148987	-0.006033	0.148879	0.107479	0.148979	0.120855	0.148993	4.0805
0.149104	-0.005911	0.148996	0.107542	0.149095	0.119967	0.149109	4.08012
0.14922	-0.005793	0.149112	0.107603	0.149211	0.119072	0.149226	4.07974
0.149336	-0.005674	0.149228	0.107664	0.149328	0.118155	0.149342	4.07934
0.149453	-0.005556	0.149345	0.107728	0.149444	0.117257	0.149459	4.07896
0.149569	-0.005433	0.149461	0.10779	0.149561	0.116376	0.149575	4.07858
0.149686	-0.005313	0.149578	0.107855	0.149677	0.115473	0.149691	4.07818
0.149802	-0.005195	0.149694	0.107917	0.149793	0.114562	0.149808	4.0778
0.149918	-0.005382	0.149811	0.107885	0.14991	0.113733	0.149924	4.07672
0.150035	-0.005601	0.149927	0.107414	0.150026	0.113362	0.150041	4.07514
0.150151	-0.005777	0.150043	0.106809	0.150143	0.113177	0.150157	4.07339
0.150268	-0.005948	0.15016	0.106149	0.150259	0.112984	0.150273	4.07172
0.150384	-0.006118	0.150276	0.105535	0.150376	0.112787	0.15039	4.07005
0.1505	-0.006304	0.150393	0.104918	0.150492	0.112594	0.150506	4.06839
0.150617	-0.006472	0.150509	0.10432	0.150608	0.112404	0.150623	4.06664
0.150733	-0.00664	0.150625	0.103673	0.150725	0.11221	0.150739	4.06497
0.15085	-0.006818	0.150742	0.103044	0.150841	0.112019	0.150855	4.0633
0.150966	-0.006992	0.150858	0.102435	0.150958	0.111826	0.150972	4.06164
0.151082	-0.007004	0.150975	0.101817	0.151074	0.111574	0.151088	4.0598
0.151199	-0.007155	0.151091	0.101316	0.15119	0.111183	0.151205	4.05853
0.151315	-0.007366	0.151207	0.100817	0.151307	0.110728	0.151321	4.0573
0.151432	-0.007574	0.151324	0.100314	0.151423	0.110267	0.151438	4.05607
0.151548	-0.007779	0.15144	0.099808	0.15154	0.109808	0.151554	4.05483
0.151665	-0.007994	0.151557	0.099317	0.151656	0.10935	0.15167	4.05354
0.151781	-0.008201	0.151673	0.098804	0.151772	0.108879	0.151787	4.0523
0.151897	-0.008398	0.151789	0.098306	0.151889	0.108419	0.151903	4.05107
0.152014	-0.00861	0.151906	0.097804	0.152005	0.107967	0.15202	4.04983
0.15213	-0.008816	0.152022	0.097298	0.152122	0.107501	0.152136	4.0487
0.152247	-0.008985	0.152139	0.096776	0.152238	0.106841	0.152252	4.04805
0.152363	-0.00903	0.152255	0.096598	0.152354	0.106013	0.152369	4.0477
0.152479	-0.009038	0.152372	0.09646	0.152471	0.105124	0.152485	4.04738
0.152596	-0.009047	0.152488	0.096321	0.152587	0.104227	0.152602	4.04705
0.152712	-0.009056	0.152604	0.096185	0.152704	0.103332	0.152718	4.04672
0.152829	-0.009065	0.152721	0.096043	0.15282	0.102441	0.152834	4.04639
0.152945	-0.009074	0.152837	0.095905	0.152936	0.101552	0.152951	4.04606
0.153061	-0.009083	0.152954	0.095761	0.153053	0.100667	0.153067	4.04572
0.153178	-0.009092	0.15307	0.095621	0.153169	0.099784	0.153184	4.04539
0.153294	-0.009076	0.153186	0.095491	0.153286	0.098904	0.1533	4.04495
0.153411	-0.009095	0.153303	0.095567	0.153402	0.09801	0.153416	4.04409
0.153527	-0.009264	0.153419	0.095506	0.153518	0.097295	0.153533	4.04304
0.153643	-0.00948	0.153536	0.095446	0.153635	0.096636	0.153649	4.04198
0.15376	-0.009692	0.153652	0.095385	0.153751	0.095955	0.153766	4.04092
0.153876	-0.009902	0.153768	0.095323	0.153868	0.095267	0.153882	4.03986
0.153993	-0.010112	0.153885	0.095262	0.153984	0.094607	0.153999	4.03879
0.154109	-0.010332	0.154001	0.095203	0.154101	0.09393	0.154115	4.03773
0.154226	-0.010534	0.154118	0.095142	0.154217	0.093248	0.154231	4.03666
0.154342	-0.010742	0.154234	0.095083	0.154333	0.092594	0.154348	4.0356
0.154458	-0.011068	0.154351	0.095029	0.15445	0.091923	0.154464	4.03447
0.154575	-0.011518	0.154467	0.094588	0.154566	0.091243	0.154581	4.03329
0.154691	-0.011972	0.154583	0.09418	0.154683	0.091135	0.154697	4.03214
0.154808	-0.012423	0.1547	0.093774	0.154799	0.091262	0.154813	4.03098
0.154924	-0.012854	0.154816	0.093382	0.154915	0.091408	0.15493	4.02989
0.15504	-0.013322	0.154933	0.092994	0.155032	0.091553	0.155046	4.02873
0.155157	-0.013778	0.155049	0.092615	0.155148	0.091698	0.155163	4.02757
0.155273	-0.01421	0.155165	0.092243	0.155265	0.091842	0.155279	4.02641
0.15539	-0.014659	0.155282	0.091864	0.155381	0.091992	0.155395	4.02525
0.155506	-0.015112	0.155398	0.091483	0.155497	0.092137	0.155512	4.02409
0.155622	-0.015662	0.155515	0.09112	0.155614	0.092281	0.155628	4.02297
0.155739	-0.01583	0.155631	0.090772	0.15573	0.092576	0.155745	4.02256
0.155855	-0.015875	0.155747	0.090747	0.155847	0.092369	0.155861	4.02237
0.155972	-0.01591	0.155864	0.090964	0.155963	0.092019	0.155978	4.02219
0.156088	-0.015944	0.15598	0.091275	0.156079	0.091681	0.156094	4.02199
0.156204	-0.015977	0.156097	0.091587	0.156196	0.091333	0.15621	4.02179
0.156321	-0.016013	0.156213	0.091895	0.156312	0.090997	0.156327	4.02161
0.156437	-0.016046	0.156329	0.092207	0.156429	0.09065	0.156443	4.02141
0.156554	-0.016081	0.156446	0.092532	0.156545	0.090301	0.15656	4.02122
0.15667	-0.016114	0.156562	0.092856	0.156661	0.089966	0.156676	4.02103
0.156787	-0.01637	0.156679	0.093187	0.156778	0.089591	0.156792	4.02055
0.156903	-0.016874	0.156795	0.093521	0.156894	0.088991	0.156909	4.01997
0.157019	-0.017432	0.156912	0.093847	0.157011	0.088442	0.157025	4.01938
0.157136	-0.017969	0.157028	0.094116	0.157127	0.087938	0.157142	4.01881
0.157252	-0.018528	0.157144	0.094343	0.157243	0.087417	0.157258	4.01822
0.157369	-0.019093	0.157261	0.094564	0.15736	0.086893	0.157374	4.01766
0.157485	-0.019607	0.157377	0.09478	0.157476	0.086369	0.157491	4.01709
0.157601	-0.020164	0.157494	0.095001	0.157593	0.085847	0.157607	4.01649
0.157718	-0.020731	0.15761	0.095222	0.157709	0.085325	0.157724	4.01593
0.157834	-0.021299	0.157726	0.095448	0.157826	0.084804	0.15784	4.01535
0.157951	-0.021726	0.157843	0.095665	0.157942	0.084283	0.157957	4.0145
0.158067	-0.022117	0.157959	0.095853	0.158058	0.083946	0.158073	4.01316
0.158183	-0.022544	0.158076	0.095807	0.158175	0.083811	0.158189	4.01181
0.1583	-0.022958	0.158192	0.095581	0.158291	0.083702	0.158306	4.01046
0.158416	-0.02337	0.158308	0.095382	0.158408	0.083594	0.158422	4.00905
0.158533	-0.023802	0.158425	0.095183	0.158524	0.083486	0.158539	4.00769
0.158649	-0.024217	0.158541	0.094988	0.15864	0.083374	0.158655	4.00634
0.158765	-0.024631	0.158658	0.094794	0.158757	0.083266	0.158771	4.00498
0.158882	-0.025067	0.158774	0.094596	0.158873	0.083158	0.158888	4.00363
0.158998	-0.025429	0.158891	0.0944	0.15899	0.083046	0.159004	4.00227
0.159115	-0.025603	0.159007	0.094204	0.159106	0.082946	0.159121	4.00101
0.159231	-0.025825	0.159123	0.094035	0.159222	0.082836	0.159237	3.99997
0.159348	-0.026072	0.15924	0.093988	0.159339	0.082721	0.159353	3.99892
0.159464	-0.026299	0.159356	0.093783	0.159455	0.082601	0.15947	3.99788
0.15958	-0.026548	0.159473	0.093397	0.159572	0.082486	0.159586	3.99688
0.159697	-0.026775	0.159589	0.09301	0.159688	0.082366	0.159703	3.99584
0.159813	-0.027025	0.159705	0.092619	0.159804	0.082251	0.159819	3.99478
0.15993	-0.027241	0.159822	0.092232	0.159921	0.082131	0.159935	3.99374
0.160046	-0.027479	0.159938	0.091844	0.160037	0.082017	0.160052	3.99273
0.160162	-0.027838	0.160055	0.091467	0.160154	0.081898	0.160168	3.99176
0.160279	-0.028199	0.160171	0.09108	0.16027	0.081873	0.160285	3.99176
0.160395	-0.028424	0.160287	0.090606	0.160386	0.08193	0.160401	3.99189
0.160512	-0.028623	0.160404	0.089805	0.160503	0.082	0.160518	3.99202
0.160628	-0.02884	0.16052	0.089367	0.160619	0.08207	0.160634	3.99215
0.160744	-0.02906	0.160637	0.089028	0.160736	0.082137	0.16075	3.99228
0.160861	-0.02927	0.160753	0.088681	0.160852	0.082207	0.160867	3.99241
0.160977	-0.02949	0.160869	0.088337	0.160968	0.082277	0.160983	3.99254
0.161094	-0.029712	0.160986	0.087999	0.161085	0.082347	0.1611	3.99267
0.16121	-0.029913	0.161102	0.087652	0.161201	0.082417	0.161216	3.99281
0.161326	-0.030035	0.161219	0.087304	0.161318	0.082484	0.161332	3.99293
0.161443	-0.030017	0.161335	0.086966	0.161434	0.082315	0.161449	3.99304
0.161559	-0.029977	0.161452	0.086633	0.161551	0.081643	0.161565	3.99316
0.161676	-0.02994	0.161568	0.086284	0.161667	0.080909	0.161682	3.99329
0.161792	-0.029899	0.161684	0.08563	0.161783	0.080177	0.161798	3.99341
0.161909	-0.029859	0.161801	0.084988	0.1619	0.079445	0.161914	3.99354
0.162025	-0.029822	0.161917	0.084332	0.162016	0.078714	0.162031	3.99366
0.162141	-0.029782	0.162034	0.083694	0.162133	0.077984	0.162147	3.99379
0.162258	-0.029743	0.16215	0.08305	0.162249	0.077254	0.162264	3.99391
0.162374	-0.029698	0.162266	0.082395	0.162365	0.076524	0.16238	3.994
0.162491	-0.029317	0.162383	0.081755	0.162482	0.075796	0.162497	3.99383
0.162607	-0.028679	0.162499	0.08111	0.162598	0.075655	0.162613	3.99358
0.162723	-0.028012	0.162616	0.080389	0.162715	0.07611	0.162729	3.99357
0.16284	-0.027311	0.162732	0.079486	0.162831	0.076598	0.162846	3.99356
0.162956	-0.026639	0.162848	0.078545	0.162947	0.077086	0.162962	3.99355
0.163073	-0.025934	0.162965	0.0776	0.163064	0.077574	0.163079	3.99353
0.163189	-0.025225	0.163081	0.076656	0.16318	0.078062	0.163195	3.99352
0.163305	-0.024548	0.163198	0.07571	0.163297	0.078549	0.163311	3.99351
0.163422	-0.023837	0.163314	0.074758	0.163413	0.079036	0.163428	3.9935
0.163538	-0.023187	0.16343	0.073799	0.163529	0.079522	0.163544	3.99348
0.163655	-0.022855	0.163547	0.072865	0.163646	0.080008	0.163661	3.99347
0.163771	-0.022713	0.163663	0.071918	0.163762	0.079921	0.163777	3.99355
0.163887	-0.022584	0.16378	0.07115	0.163879	0.079798	0.163893	3.99373
0.164004	-0.022449	0.163896	0.070984	0.163995	0.079668	0.16401	3.9939
0.16412	-0.022326	0.164013	0.070996	0.164111	0.079546	0.164126	3.99408
0.164237	-0.022202	0.164129	0.071009	0.164228	0.079423	0.164243	3.99425
0.164353	-0.022065	0.164245	0.071021	0.164344	0.079301	0.164359	3.99443
0.16447	-0.02194	0.164362	0.071034	0.164461	0.079178	0.164476	3.9946
0.164586	-0.021808	0.164478	0.071046	0.164577	0.079056	0.164592	3.99478
0.164702	-0.021657	0.164595	0.071059	0.164693	0.078927	0.164708	3.99495
0.164819	-0.021439	0.164711	0.071072	0.16481	0.078804	0.164825	3.99515
0.164935	-0.021435	0.164827	0.071084	0.164926	0.078703	0.164941	3.99535
0.165052	-0.021432	0.164944	0.071048	0.165043	0.078589	0.165058	3.99557
0.165168	-0.021428	0.16506	0.070865	0.165159	0.078475	0.165174	3.99579
0.165284	-0.021424	0.165177	0.07063	0.165275	0.078355	0.16529	3.996
0.165401	-0.021421	0.165293	0.070395	0.165392	0.078241	0.165407	3.99622
0.165517	-0.021417	0.165409	0.070154	0.165508	0.078127	0.165523	3.99643
0.165634	-0.021414	0.165526	0.069919	0.165625	0.078014	0.16564	3.99666
0.16575	-0.021413	0.165642	0.069685	0.165741	0.077894	0.165756	3.99688
0.165866	-0.021452	0.165759	0.069444	0.165858	0.07778	0.165872	3.99705
0.165983	-0.021459	0.165875	0.06921	0.165974	0.077753	0.165989	3.99687
0.166099	-0.021348	0.165992	0.068969	0.16609	0.077967	0.166105	3.99588
0.166216	-0.021226	0.166108	0.068828	0.166207	0.078126	0.166222	3.99492
0.166332	-0.021118	0.166224	0.068981	0.166323	0.078275	0.166338	3.99395
0.166448	-0.021005	0.166341	0.069167	0.16644	0.078423	0.166454	3.99297
0.166565	-0.020887	0.166457	0.06936	0.166556	0.078571	0.166571	3.99199
0.166681	-0.020777	0.166574	0.069555	0.166672	0.078728	0.166687	3.99102
0.166798	-0.020659	0.16669	0.069743	0.166789	0.078876	0.166804	3.99007
0.166914	-0.020559	0.166806	0.069932	0.166905	0.079025	0.16692	3.98908
0.167031	-0.020914	0.166923	0.070126	0.167022	0.079173	0.167037	3.98805
0.167147	-0.021668	0.167039	0.070318	0.167138	0.079146	0.167153	3.98671
0.167263	-0.022469	0.167156	0.070522	0.167254	0.079054	0.167269	3.98529
0.16738	-0.023299	0.167272	0.070731	0.167371	0.079196	0.167386	3.9839
0.167496	-0.024076	0.167388	0.070896	0.167487	0.079339	0.167502	3.98252
0.167613	-0.024887	0.167505	0.071043	0.167604	0.079488	0.167619	3.98116
0.167729	-0.025705	0.167621	0.071192	0.16772	0.079629	0.167735	3.97976
0.167845	-0.026553	0.167738	0.071338	0.167836	0.079771	0.167851	3.97839
0.167962	-0.027348	0.167854	0.071486	0.167953	0.079914	0.167968	3.97698
0.168078	-0.028123	0.16797	0.071631	0.168069	0.080063	0.168084	3.9756
0.168195	-0.028497	0.168087	0.071779	0.168186	0.080204	0.168201	3.97428
0.168311	-0.029001	0.168203	0.071926	0.168302	0.080268	0.168317	3.97329
0.168427	-0.029524	0.16832	0.072067	0.168418	0.079784	0.168433	3.97261
0.168544	-0.030071	0.168436	0.072258	0.168535	0.079049	0.16855	3.97194
0.16866	-0.030639	0.168553	0.07259	0.168651	0.078349	0.168666	3.97126
0.168777	-0.031174	0.168669	0.072969	0.168768	0.077648	0.168783	3.97059
0.168893	-0.031744	0.168785	0.073351	0.168884	0.076943	0.168899	3.96991
0.169009	-0.032266	0.168902	0.073726	0.169	0.076208	0.169016	3.96923
0.169126	-0.032824	0.169018	0.074111	0.169117	0.075507	0.169132	3.96855
0.169242	-0.033349	0.169135	0.074495	0.169233	0.074806	0.169248	3.96788
0.169359	-0.033808	0.169251	0.074877	0.16935	0.074116	0.169365	3.96719
0.169475	-0.033905	0.169367	0.075257	0.169466	0.073594	0.169481	3.96651
0.169592	-0.033972	0.169484	0.075576	0.169583	0.073688	0.169598	3.96584
0.169708	-0.034037	0.1696	0.075526	0.169699	0.073778	0.169714	3.96518
0.169824	-0.034104	0.169717	0.075017	0.169815	0.073868	0.16983	3.9645
0.169941	-0.034167	0.169833	0.074502	0.169932	0.073958	0.169947	3.96384
0.170057	-0.034231	0.169949	0.073982	0.170048	0.074048	0.170063	3.96317
0.170174	-0.034298	0.170066	0.07347	0.170165	0.074143	0.17018	3.96249
0.17029	-0.034369	0.170182	0.072954	0.170281	0.074233	0.170296	3.96183
0.170406	-0.034537	0.170299	0.072446	0.170397	0.074323	0.170412	3.96118
0.170523	-0.035083	0.170415	0.071925	0.170514	0.074397	0.170529	3.96081
0.170639	-0.035792	0.170532	0.071414	0.17063	0.074387	0.170645	3.96083
0.170756	-0.036466	0.170648	0.07088	0.170747	0.07432	0.170762	3.96085
0.170872	-0.037139	0.170764	0.070199	0.170863	0.074252	0.170878	3.96086
0.170988	-0.03779	0.170881	0.069388	0.170979	0.074185	0.170994	3.96088
0.171105	-0.038496	0.170997	0.068579	0.171096	0.074118	0.171111	3.9609
0.171221	-0.039155	0.171114	0.067758	0.171212	0.07405	0.171227	3.96092
0.171338	-0.039837	0.17123	0.06693	0.171329	0.07398	0.171344	3.96093
0.171454	-0.040501	0.171346	0.066129	0.171445	0.073912	0.17146	3.96095
0.17157	-0.041047	0.171463	0.06533	0.171561	0.073845	0.171577	3.96083
0.171687	-0.041393	0.171579	0.064519	0.171678	0.073761	0.171693	3.96033
0.171803	-0.041652	0.171696	0.063701	0.171794	0.07354	0.171809	3.95966
0.17192	-0.041909	0.171812	0.062891	0.171911	0.073045	0.171926	3.95899
0.172036	-0.042153	0.171928	0.062077	0.172027	0.072556	0.172042	3.95833
0.172153	-0.042404	0.172045	0.06132	0.172143	0.072082	0.172159	3.9577
0.172269	-0.042647	0.172161	0.060572	0.17226	0.071586	0.172275	3.95706
0.172385	-0.042884	0.172278	0.059804	0.172376	0.07109	0.172391	3.95642
0.172502	-0.043127	0.172394	0.059054	0.172493	0.070593	0.172508	3.95579
0.172618	-0.043365	0.172511	0.058312	0.172609	0.070096	0.172624	3.95518
0.172735	-0.043595	0.172627	0.057551	0.172725	0.069599	0.172741	3.95457
0.172851	-0.043583	0.172743	0.056791	0.172842	0.069111	0.172857	3.95395
0.172967	-0.043269	0.17286	0.056033	0.172958	0.068747	0.172973	3.95342
0.173084	-0.042801	0.172976	0.055353	0.173075	0.068669	0.17309	3.95309
0.1732	-0.042352	0.173093	0.054828	0.173191	0.068593	0.173206	3.95283
0.173317	-0.041915	0.173209	0.054352	0.173308	0.068514	0.173323	3.95257
0.173433	-0.041433	0.173325	0.053873	0.173424	0.068435	0.173439	3.9523
0.173549	-0.040974	0.173442	0.05341	0.17354	0.068356	0.173556	3.95203
0.173666	-0.040495	0.173558	0.052947	0.173657	0.06828	0.173672	3.95175
0.173782	-0.040013	0.173675	0.052476	0.173773	0.068201	0.173788	3.95148
0.173899	-0.039537	0.173791	0.052002	0.17389	0.068125	0.173905	3.95119
0.174015	-0.039068	0.173907	0.051532	0.174006	0.068082	0.174021	3.95091
0.174131	-0.038828	0.174024	0.051061	0.174122	0.06812	0.174138	3.95071
0.174248	-0.038972	0.17414	0.050675	0.174239	0.068165	0.174254	3.95064
0.174364	-0.039236	0.174257	0.050451	0.174355	0.068209	0.17437	3.95059
0.174481	-0.03951	0.174373	0.050302	0.174472	0.068254	0.174487	3.95053
0.174597	-0.039783	0.174489	0.05015	0.174588	0.068298	0.174603	3.95048
0.174714	-0.040057	0.174606	0.050001	0.174704	0.068344	0.17472	3.95043
0.17483	-0.040338	0.174722	0.049853	0.174821	0.068388	0.174836	3.95038
0.174946	-0.040616	0.174839	0.049701	0.174937	0.068433	0.174952	3.95032
0.175063	-0.040894	0.174955	0.04955	0.175054	0.06848	0.175069	3.95027
0.175179	-0.041184	0.175072	0.049402	0.17517	0.068534	0.175185	3.95022
0.175296	-0.04162	0.175188	0.049255	0.175286	0.06856	0.175302	3.95012
0.175412	-0.042374	0.175304	0.048816	0.175403	0.068521	0.175418	3.94993
0.175528	-0.043137	0.175421	0.048066	0.175519	0.06848	0.175535	3.94972
0.175645	-0.0439	0.175537	0.047404	0.175636	0.068442	0.175651	3.94952
0.175761	-0.044665	0.175654	0.046743	0.175752	0.068403	0.175767	3.94932
0.175878	-0.045436	0.17577	0.046083	0.175868	0.068363	0.175884	3.94911
0.175994	-0.046199	0.175886	0.045425	0.175985	0.068323	0.176	3.94891
0.17611	-0.046961	0.176003	0.044751	0.176101	0.068284	0.176117	3.9487
0.176227	-0.047723	0.176119	0.044077	0.176218	0.068227	0.176233	3.94849
0.176343	-0.048471	0.176236	0.043421	0.176334	0.068077	0.176349	3.94829
0.17646	-0.048972	0.176352	0.042781	0.17645	0.067809	0.176466	3.94778
0.176576	-0.048834	0.176468	0.042317	0.176567	0.06757	0.176582	3.9466
0.176692	-0.048659	0.176585	0.04213	0.176683	0.06733	0.176699	3.94506
0.176809	-0.048487	0.176701	0.042054	0.1768	0.06709	0.176815	3.94351
0.176925	-0.048319	0.176818	0.041981	0.176916	0.066849	0.176931	3.94199
0.177042	-0.048148	0.176934	0.041905	0.177033	0.066608	0.177048	3.94048
0.177158	-0.047976	0.177051	0.04183	0.177149	0.066366	0.177164	3.93898
0.177275	-0.047807	0.177167	0.041755	0.177265	0.066124	0.177281	3.93745
0.177391	-0.047635	0.177283	0.04168	0.177382	0.065841	0.177397	3.9359
0.177507	-0.04749	0.1774	0.041605	0.177498	0.06531	0.177513	3.93439
0.177624	-0.047526	0.177516	0.041594	0.177615	0.064429	0.17763	3.93309
0.17774	-0.047879	0.177633	0.041913	0.177731	0.063508	0.177746	3.93232
0.177857	-0.048234	0.177749	0.042499	0.177847	0.062601	0.177863	3.93183
0.177973	-0.048585	0.177865	0.043096	0.177964	0.061709	0.177979	3.93135
0.178089	-0.048939	0.177982	0.043691	0.17808	0.060797	0.178096	3.93085
0.178206	-0.049291	0.178098	0.044285	0.178197	0.059902	0.178212	3.93036
0.178322	-0.049639	0.178215	0.044896	0.178313	0.058987	0.178328	3.92987
0.178439	-0.049994	0.178331	0.045488	0.178429	0.058087	0.178445	3.92937
0.178555	-0.050348	0.178447	0.046081	0.178546	0.057318	0.178561	3.92888
0.178671	-0.050701	0.178564	0.046689	0.178662	0.057141	0.178678	3.92839
0.178788	-0.051009	0.17868	0.047236	0.178779	0.057527	0.178794	3.92784
0.178904	-0.05123	0.178797	0.047565	0.178895	0.05791	0.17891	3.92721
0.179021	-0.05145	0.178913	0.047652	0.179011	0.058294	0.179027	3.92659
0.179137	-0.051667	0.179029	0.047665	0.179128	0.058678	0.179143	3.92598
0.179253	-0.051886	0.179146	0.047678	0.179244	0.059064	0.17926	3.92536
0.17937	-0.052103	0.179262	0.047691	0.179361	0.05945	0.179376	3.92475
0.179486	-0.052323	0.179379	0.047704	0.179477	0.059837	0.179492	3.92413
0.179603	-0.052541	0.179495	0.047717	0.179593	0.060226	0.179609	3.9235
0.179719	-0.052761	0.179612	0.047731	0.17971	0.060416	0.179725	3.92288
0.179836	-0.052954	0.179728	0.047744	0.179826	0.060072	0.179842	3.92227
0.179952	-0.052991	0.179844	0.047834	0.179943	0.059489	0.179958	3.9215
0.180068	-0.052831	0.179961	0.047966	0.180059	0.058905	0.180075	3.92049
0.180185	-0.052669	0.180077	0.048051	0.180175	0.058329	0.180191	3.91945
0.180301	-0.052505	0.180194	0.048106	0.180292	0.05776	0.180307	3.91842
0.180418	-0.052345	0.18031	0.04816	0.180408	0.057181	0.180424	3.91735
0.180534	-0.052184	0.180426	0.048215	0.180525	0.056608	0.18054	3.9163
0.18065	-0.052023	0.180543	0.048269	0.180641	0.056026	0.180657	3.91527
0.180767	-0.051862	0.180659	0.048324	0.180758	0.05545	0.180773	3.91424
0.180883	-0.051699	0.180776	0.048378	0.180874	0.054894	0.180889	3.9132
0.181	-0.051547	0.180892	0.048432	0.18099	0.05437	0.181006	3.91217
0.181116	-0.05139	0.181008	0.048429	0.181107	0.053792	0.181122	3.91157
0.181232	-0.051184	0.181125	0.0488	0.181223	0.053213	0.181239	3.91153
0.181349	-0.050979	0.181241	0.049604	0.18134	0.052631	0.181355	3.91157
0.181465	-0.050771	0.181358	0.050445	0.181456	0.052047	0.181471	3.91161
0.181582	-0.050566	0.181474	0.051265	0.181572	0.051462	0.181588	3.91165
0.181698	-0.050359	0.18159	0.052084	0.181689	0.050874	0.181704	3.91169
0.181814	-0.050151	0.181707	0.052903	0.181805	0.050285	0.181821	3.91173
0.181931	-0.049944	0.181823	0.053722	0.181922	0.049704	0.181937	3.91177
0.182047	-0.049739	0.18194	0.05454	0.182038	0.049223	0.182053	3.91181
0.182164	-0.049461	0.182056	0.055358	0.182154	0.049003	0.18217	3.91171
0.18228	-0.04911	0.182173	0.055547	0.182271	0.048961	0.182286	3.91127
0.182397	-0.048867	0.182289	0.054934	0.182387	0.04892	0.182403	3.91062
0.182513	-0.048653	0.182405	0.054123	0.182504	0.048878	0.182519	3.90996
0.182629	-0.04844	0.182522	0.053312	0.18262	0.048835	0.182636	3.90931
0.182746	-0.048229	0.182638	0.052501	0.182736	0.048794	0.182752	3.90866
0.182862	-0.048016	0.182755	0.051691	0.182853	0.048752	0.182868	3.908
0.182979	-0.047804	0.182871	0.050854	0.182969	0.04871	0.182985	3.90735
0.183095	-0.04759	0.182987	0.050026	0.183086	0.048668	0.183101	3.9067
0.183211	-0.047377	0.183104	0.049217	0.183202	0.048824	0.183218	3.90605
0.183328	-0.047309	0.18322	0.048408	0.183318	0.049465	0.183334	3.90565
0.183444	-0.047496	0.183337	0.047943	0.183435	0.0504	0.18345	3.90571
0.183561	-0.047745	0.183453	0.047413	0.183551	0.051348	0.183567	3.90596
0.183677	-0.047992	0.183569	0.046684	0.183668	0.052292	0.183683	3.9062
0.183793	-0.048241	0.183686	0.045971	0.183784	0.053247	0.1838	3.90644
0.18391	-0.04849	0.183802	0.045259	0.1839	0.054182	0.183916	3.90669
0.184026	-0.048736	0.183919	0.044522	0.184017	0.055122	0.184032	3.90693
0.184143	-0.048987	0.184035	0.043795	0.184133	0.056066	0.184149	3.90717
0.184259	-0.049235	0.184152	0.043083	0.18425	0.056965	0.184265	3.9074
0.184375	-0.049487	0.184268	0.042371	0.184366	0.057392	0.184382	3.90765
0.184492	-0.049642	0.184384	0.041634	0.184483	0.056984	0.184498	3.90755
0.184608	-0.049704	0.184501	0.040828	0.184599	0.056183	0.184615	3.9071
0.184725	-0.049818	0.184617	0.040036	0.184715	0.055374	0.184731	3.9066
0.184841	-0.049931	0.184734	0.039244	0.184832	0.054565	0.184847	3.90611
0.184958	-0.050047	0.18485	0.038463	0.184948	0.053747	0.184964	3.9056
0.185074	-0.050161	0.184966	0.037698	0.185065	0.052945	0.18508	3.9051
0.18519	-0.050275	0.185083	0.036982	0.185181	0.052138	0.185197	3.90461
0.185307	-0.050391	0.185199	0.036232	0.185297	0.051341	0.185313	3.90412
0.185423	-0.050506	0.185316	0.035446	0.185414	0.050562	0.185429	3.90361
0.18554	-0.05062	0.185432	0.034681	0.18553	0.050093	0.185546	3.90312
0.185656	-0.050745	0.185548	0.033915	0.185647	0.050109	0.185662	3.90273
0.185772	-0.050956	0.185665	0.033038	0.185763	0.050269	0.185779	3.90255
0.185889	-0.051267	0.185781	0.032012	0.185879	0.050426	0.185895	3.90245
0.186005	-0.051577	0.185898	0.03095	0.185996	0.050585	0.186011	3.90234
0.186122	-0.051884	0.186014	0.029888	0.186112	0.050744	0.186128	3.90223
0.186238	-0.052191	0.18613	0.028793	0.186229	0.050902	0.186244	3.90212
0.186354	-0.052502	0.186247	0.027703	0.186345	0.05106	0.186361	3.90201
0.186471	-0.052813	0.186363	0.026641	0.186461	0.051219	0.186477	3.9019
0.186587	-0.053122	0.18648	0.025578	0.186578	0.051396	0.186594	3.90179
0.186704	-0.053529	0.186596	0.024482	0.186694	0.051596	0.18671	3.90168
0.18682	-0.054239	0.186713	0.023426	0.186811	0.051801	0.186826	3.9016
0.186936	-0.055053	0.186829	0.022558	0.186927	0.052003	0.186943	3.90106
0.187053	-0.055697	0.186945	0.021822	0.187043	0.052203	0.187059	3.90013
0.187169	-0.056338	0.187062	0.021084	0.18716	0.052408	0.187176	3.89917
0.187286	-0.056977	0.187178	0.02035	0.187276	0.052615	0.187292	3.89818
0.187402	-0.057614	0.187295	0.019633	0.187393	0.052816	0.187408	3.89721
0.187519	-0.058248	0.187411	0.018916	0.187509	0.053018	0.187525	3.89623
0.187635	-0.058894	0.187527	0.018199	0.187625	0.053222	0.187641	3.89526
0.187751	-0.059538	0.187644	0.017459	0.187742	0.053442	0.187758	3.89432
0.187868	-0.060185	0.18776	0.016724	0.187858	0.05363	0.187874	3.89334
0.187984	-0.061005	0.187877	0.016026	0.187975	0.053753	0.18799	3.89249
0.188101	-0.062145	0.187993	0.015983	0.188091	0.053866	0.188107	3.89236
0.188217	-0.063404	0.188109	0.016561	0.188208	0.05398	0.188223	3.89267
0.188333	-0.064658	0.188226	0.017255	0.188324	0.054091	0.18834	3.89296
0.18845	-0.065937	0.188342	0.017971	0.18844	0.054204	0.188456	3.89326
0.188566	-0.067213	0.188459	0.018682	0.188557	0.054317	0.188572	3.89355
0.188683	-0.068484	0.188575	0.019376	0.188673	0.05443	0.188689	3.89386
0.188799	-0.069751	0.188692	0.020071	0.18879	0.054544	0.188805	3.89416
0.188915	-0.071014	0.188808	0.020767	0.188906	0.054496	0.188922	3.89446
0.189032	-0.072242	0.188924	0.021463	0.189022	0.054022	0.189038	3.89467
0.189148	-0.073139	0.189041	0.022327	0.189139	0.053272	0.189155	3.8944
0.189265	-0.073567	0.189157	0.022962	0.189255	0.052523	0.189271	3.89357
0.189381	-0.073812	0.189274	0.023353	0.189372	0.051788	0.189387	3.89254
0.189497	-0.074056	0.18939	0.023745	0.189488	0.051065	0.189504	3.89152
0.189614	-0.074299	0.189506	0.024136	0.189604	0.050341	0.18962	3.89049
0.18973	-0.074542	0.189623	0.024528	0.189721	0.049626	0.189737	3.88944
0.189847	-0.074784	0.189739	0.024921	0.189837	0.048932	0.189853	3.8884
0.189963	-0.075025	0.189856	0.025313	0.189954	0.048249	0.189969	3.88735
0.19008	-0.075272	0.189972	0.025706	0.19007	0.047572	0.190086	3.88632
0.190196	-0.075518	0.190088	0.0261	0.190186	0.046977	0.190202	3.88524
0.190312	-0.075893	0.190205	0.026024	0.190303	0.046764	0.190319	3.88432
0.190429	-0.076426	0.190321	0.02571	0.190419	0.046547	0.190435	3.88374
0.190545	-0.076986	0.190438	0.025475	0.190536	0.046338	0.190551	3.88324
0.190662	-0.077545	0.190554	0.025261	0.190652	0.046125	0.190668	3.88276
0.190778	-0.078102	0.19067	0.025046	0.190768	0.045915	0.190784	3.88226
0.190894	-0.078657	0.190787	0.024831	0.190885	0.045705	0.190901	3.88176
0.191011	-0.079211	0.190903	0.024616	0.191001	0.045493	0.191017	3.88127
0.191127	-0.079779	0.19102	0.024408	0.191118	0.045277	0.191134	3.88077
0.191244	-0.080344	0.191136	0.024197	0.191234	0.04506	0.19125	3.88027
0.19136	-0.080752	0.191253	0.024014	0.19135	0.044858	0.191366	3.87984
0.191476	-0.080994	0.191369	0.023982	0.191467	0.04468	0.191483	3.87959
0.191593	-0.081188	0.191485	0.024042	0.191583	0.044453	0.191599	3.87939
0.191709	-0.081378	0.191602	0.024108	0.1917	0.044215	0.191716	3.87919
0.191826	-0.081572	0.191718	0.024175	0.191816	0.043973	0.191832	3.87897
0.191942	-0.081765	0.191835	0.024244	0.191933	0.043728	0.191948	3.87875
0.192058	-0.081959	0.191951	0.02431	0.192049	0.04348	0.192065	3.87854
0.192175	-0.082151	0.192067	0.024378	0.192165	0.043228	0.192181	3.87833
0.192291	-0.082344	0.192184	0.024446	0.192282	0.042974	0.192298	3.87811
0.192408	-0.082541	0.1923	0.024513	0.192398	0.042719	0.192414	3.8779
0.192524	-0.082853	0.192417	0.024664	0.192515	0.042493	0.19253	3.87749
0.192641	-0.082987	0.192533	0.024936	0.192631	0.042384	0.192647	3.87679
0.192757	-0.082929	0.192649	0.025163	0.192747	0.042282	0.192763	3.876
0.192873	-0.08287	0.192766	0.025339	0.192864	0.042145	0.19288	3.87519
0.19299	-0.082811	0.192882	0.025518	0.19298	0.042009	0.192996	3.87438
0.193106	-0.082752	0.192999	0.025694	0.193097	0.041872	0.193112	3.87357
0.193223	-0.082694	0.193115	0.025874	0.193213	0.041735	0.193229	3.87276
0.193339	-0.082635	0.193232	0.026051	0.193329	0.041596	0.193345	3.87196
0.193455	-0.082576	0.193348	0.026224	0.193446	0.041458	0.193462	3.87112
0.193572	-0.082518	0.193464	0.026405	0.193562	0.041321	0.193578	3.87031
0.193688	-0.082379	0.193581	0.026489	0.193679	0.041175	0.193695	3.86969
0.193805	-0.082122	0.193697	0.026466	0.193795	0.040989	0.193811	3.86923
0.193921	-0.08182	0.193814	0.026391	0.193911	0.040729	0.193927	3.86881
0.194037	-0.081519	0.19393	0.0263	0.194028	0.040436	0.194044	3.86841
0.194154	-0.081219	0.194046	0.026211	0.194144	0.040143	0.19416	3.86801
0.19427	-0.08091	0.194163	0.026124	0.194261	0.039853	0.194277	3.86763
0.194387	-0.080604	0.194279	0.026036	0.194377	0.039553	0.194393	3.86724
0.194503	-0.080305	0.194396	0.025948	0.194493	0.039258	0.194509	3.86681
0.194619	-0.079997	0.194512	0.02586	0.19461	0.038963	0.194626	3.86642
0.194736	-0.079697	0.194628	0.025772	0.194726	0.038675	0.194742	3.86602
0.194852	-0.079477	0.194745	0.025565	0.194843	0.038488	0.194859	3.86578
0.194969	-0.079449	0.194861	0.025057	0.194959	0.038661	0.194975	3.86578
0.195085	-0.079522	0.194978	0.024348	0.195075	0.039142	0.195091	3.86584
0.195202	-0.079596	0.195094	0.023597	0.195192	0.039695	0.195208	3.8659
0.195318	-0.079668	0.19521	0.022845	0.195308	0.040261	0.195324	3.86596
0.195434	-0.079741	0.195327	0.022092	0.195425	0.040827	0.195441	3.86602
0.195551	-0.079814	0.195443	0.021337	0.195541	0.04138	0.195557	3.86608
0.195667	-0.079887	0.19556	0.020609	0.195658	0.041926	0.195674	3.86614
0.195784	-0.079959	0.195676	0.019863	0.195774	0.042492	0.19579	3.8662
0.1959	-0.08008	0.195793	0.019104	0.19589	0.04305	0.195906	3.86627
0.196016	-0.08034	0.195909	0.018501	0.196007	0.043518	0.196023	3.86615
0.196133	-0.080639	0.196025	0.018524	0.196123	0.04396	0.196139	3.86608
0.196249	-0.080936	0.196142	0.018858	0.19624	0.044406	0.196256	3.86603
0.196366	-0.081239	0.196258	0.019203	0.196356	0.044857	0.196372	3.86598
0.196482	-0.081531	0.196375	0.019558	0.196472	0.045316	0.196488	3.86593
0.196598	-0.081827	0.196491	0.019905	0.196589	0.045758	0.196605	3.86589
0.196715	-0.082128	0.196607	0.020248	0.196705	0.046216	0.196721	3.86584
0.196831	-0.08243	0.196724	0.020605	0.196822	0.046678	0.196838	3.86579
0.196948	-0.08272	0.19684	0.020955	0.196938	0.04712	0.196954	3.86575
0.197064	-0.082996	0.196957	0.021348	0.197054	0.047571	0.19707	3.8657
0.19718	-0.083409	0.197073	0.022147	0.197171	0.047749	0.197187	3.86559
0.197297	-0.083978	0.197189	0.022973	0.197287	0.047617	0.197303	3.86516
0.197413	-0.084587	0.197306	0.023726	0.197404	0.04741	0.19742	3.86463
0.19753	-0.085195	0.197422	0.024472	0.19752	0.047205	0.197536	3.8641
0.197646	-0.085802	0.197539	0.02522	0.197636	0.046999	0.197653	3.86357
0.197763	-0.086387	0.197655	0.02597	0.197753	0.046794	0.197769	3.86306
0.197879	-0.086982	0.197772	0.026722	0.197869	0.046588	0.197885	3.86251
0.197995	-0.087588	0.197888	0.027447	0.197986	0.046382	0.198002	3.86198
0.198112	-0.088193	0.198004	0.028194	0.198102	0.046172	0.198118	3.86147
0.198228	-0.088698	0.198121	0.028952	0.198218	0.045964	0.198235	3.86094
0.198345	-0.088835	0.198237	0.029645	0.198335	0.045702	0.198351	3.86078
0.198461	-0.088776	0.198354	0.030205	0.198451	0.045267	0.198467	3.86092
0.198577	-0.0887	0.19847	0.030727	0.198568	0.044787	0.198584	3.86113
0.198694	-0.088625	0.198586	0.03123	0.198684	0.044296	0.1987	3.86135
0.19881	-0.08855	0.198703	0.031748	0.1988	0.043812	0.198817	3.86156
0.198927	-0.088475	0.198819	0.032254	0.198917	0.043313	0.198933	3.86177
0.199043	-0.0884	0.198936	0.032757	0.199033	0.042823	0.199049	3.86198
0.199159	-0.088322	0.199052	0.033261	0.19915	0.042353	0.199166	3.86219
0.199276	-0.088246	0.199168	0.033786	0.199266	0.04187	0.199282	3.86239
0.199392	-0.088293	0.199285	0.034215	0.199382	0.041381	0.199399	3.8626
0.199509	-0.088485	0.199401	0.033989	0.199499	0.040897	0.199515	3.8627
0.199625	-0.088725	0.199518	0.03365	0.199615	0.040431	0.199631	3.86265
0.199741	-0.088967	0.199634	0.033322	0.199732	0.039963	0.199748	3.86258
0.199858	-0.089209	0.19975	0.032993	0.199848	0.039482	0.199864	3.8625
0.199974	-0.089452	0.199867	0.032675	0.199965	0.039012	0.199981	3.86242
0.200091	-0.089703	0.199983	0.032347	0.200081	0.038538	0.200097	3.86235
0.200207	-0.089949	0.2001	0.032014	0.200197	0.038076	0.200214	3.86227
0.200324	-0.090191	0.200216	0.031693	0.200314	0.03761	0.20033	3.86219
0.20044	-0.0904	0.200333	0.031361	0.20043	0.037143	0.200446	3.86212
0.200556	-0.090298	0.200449	0.031164	0.200547	0.036696	0.200563	3.86205
0.200673	-0.090031	0.200565	0.031428	0.200663	0.036191	0.200679	3.86199
0.200789	-0.089735	0.200682	0.031867	0.200779	0.035556	0.200796	3.86191
0.200906	-0.089446	0.200798	0.03231	0.200896	0.034873	0.200912	3.86183
0.201022	-0.089161	0.200915	0.032751	0.201012	0.034187	0.201028	3.86174
0.201138	-0.088877	0.201031	0.033193	0.201129	0.033525	0.201145	3.86166
0.201255	-0.088581	0.201147	0.033638	0.201245	0.032816	0.201261	3.86158
0.201371	-0.088293	0.201264	0.034067	0.201361	0.032111	0.201378	3.8615
0.201488	-0.088009	0.20138	0.034512	0.201478	0.031456	0.201494	3.86141
0.201604	-0.087725	0.201497	0.034946	0.201594	0.030738	0.20161	3.86133
0.20172	-0.087925	0.201613	0.03529	0.201711	0.030001	0.201727	3.86119
0.201837	-0.088173	0.201729	0.035383	0.201827	0.029185	0.201843	3.86111
0.201953	-0.088371	0.201846	0.035393	0.201943	0.02841	0.20196	3.86117
0.20207	-0.088569	0.201962	0.035395	0.20206	0.027638	0.202076	3.86125
0.202186	-0.088776	0.202079	0.035396	0.202176	0.026886	0.202193	3.86133
0.202302	-0.088977	0.202195	0.035398	0.202293	0.026123	0.202309	3.86141
0.202419	-0.089176	0.202312	0.0354	0.202409	0.025356	0.202425	3.86149
0.202535	-0.089374	0.202428	0.035402	0.202525	0.024593	0.202542	3.86157
0.202652	-0.089581	0.202544	0.035404	0.202642	0.023834	0.202658	3.86165
0.202768	-0.089718	0.202661	0.035405	0.202758	0.023079	0.202775	3.86173
0.202885	-0.089607	0.202777	0.035321	0.202875	0.022488	0.202891	3.86179
0.203001	-0.089454	0.202894	0.034702	0.202991	0.022352	0.203007	3.86179
0.203117	-0.089306	0.20301	0.03396	0.203107	0.022453	0.203124	3.86177
0.203234	-0.089162	0.203126	0.033236	0.203224	0.022587	0.20324	3.86175
0.20335	-0.08902	0.203243	0.032513	0.20334	0.022729	0.203357	3.86173
0.203467	-0.088872	0.203359	0.031811	0.203457	0.022862	0.203473	3.86171
0.203583	-0.088729	0.203476	0.031083	0.203573	0.022993	0.203589	3.86169
0.203699	-0.088587	0.203592	0.030373	0.20369	0.023137	0.203706	3.86167
0.203816	-0.088445	0.203708	0.029637	0.203806	0.023275	0.203822	3.86165
0.203932	-0.088185	0.203825	0.028919	0.203922	0.023405	0.203939	3.86163
0.204049	-0.087758	0.203941	0.027922	0.204039	0.023364	0.204055	3.8615
0.204165	-0.087348	0.204058	0.026745	0.204155	0.023292	0.204171	3.86088
0.204281	-0.086951	0.204174	0.025541	0.204272	0.023227	0.204288	3.86026
0.204398	-0.086537	0.20429	0.024328	0.204388	0.023164	0.204404	3.85958
0.204514	-0.086136	0.204407	0.02315	0.204504	0.023098	0.204521	3.85889
0.204631	-0.08574	0.204523	0.021969	0.204621	0.023036	0.204637	3.85823
0.204747	-0.085343	0.20464	0.02078	0.204737	0.022972	0.204754	3.85761
0.204863	-0.084928	0.204756	0.019583	0.204854	0.022908	0.20487	3.85697
0.20498	-0.084527	0.204873	0.018378	0.20497	0.022845	0.204986	3.85631
0.205096	-0.084438	0.204989	0.017164	0.205086	0.022855	0.205103	3.85563
0.205213	-0.084492	0.205105	0.0161	0.205203	0.023055	0.205219	3.85513
0.205329	-0.084531	0.205222	0.01588	0.205319	0.023309	0.205336	3.85484
0.205446	-0.084562	0.205338	0.015744	0.205436	0.023558	0.205452	3.85456
0.205562	-0.084591	0.205455	0.015607	0.205552	0.023804	0.205568	3.8543
0.205678	-0.084621	0.205571	0.015474	0.205668	0.024059	0.205685	3.85402
0.205795	-0.084651	0.205687	0.015335	0.205785	0.024305	0.205801	3.85374
0.205911	-0.08468	0.205804	0.015204	0.205901	0.024558	0.205918	3.85347
0.206028	-0.084711	0.20592	0.015068	0.206018	0.024812	0.206034	3.85319
0.206144	-0.084741	0.206037	0.014931	0.206134	0.025076	0.20615	3.85291
0.20626	-0.085181	0.206153	0.01485	0.20625	0.025165	0.206267	3.85266
0.206377	-0.08609	0.206269	0.015116	0.206367	0.025057	0.206383	3.85238
0.206493	-0.087081	0.206386	0.015086	0.206483	0.024825	0.2065	3.85203
0.20661	-0.088073	0.206502	0.015022	0.2066	0.024586	0.206616	3.85168
0.206726	-0.089066	0.206619	0.01496	0.206716	0.024349	0.206733	3.85132
0.206842	-0.090059	0.206735	0.014897	0.206832	0.024112	0.206849	3.85097
0.206959	-0.091052	0.206852	0.014834	0.206949	0.023856	0.206965	3.85061
0.207075	-0.092047	0.206968	0.014772	0.207065	0.023619	0.207082	3.85026
0.207192	-0.093089	0.207084	0.014709	0.207182	0.023385	0.207198	3.8499
0.207308	-0.094006	0.207201	0.014646	0.207298	0.023151	0.207315	3.84952
0.207424	-0.094552	0.207317	0.014365	0.207415	0.023027	0.207431	3.84919
0.207541	-0.094401	0.207434	0.013699	0.207531	0.023097	0.207547	3.84884
0.207657	-0.094144	0.20755	0.013085	0.207647	0.023328	0.207664	3.84874
0.207774	-0.093887	0.207666	0.012479	0.207764	0.023588	0.20778	3.84864
0.20789	-0.09363	0.207783	0.011888	0.20788	0.023849	0.207897	3.84856
0.208007	-0.093373	0.207899	0.011311	0.207997	0.024109	0.208013	3.84847
0.208123	-0.093127	0.208016	0.010739	0.208113	0.024369	0.208129	3.84837
0.208239	-0.092871	0.208132	0.010168	0.208229	0.024628	0.208246	3.84829
0.208356	-0.092613	0.208248	0.009602	0.208346	0.024887	0.208362	3.8482
0.208472	-0.092444	0.208365	0.009046	0.208462	0.025145	0.208479	3.8481
0.208589	-0.092453	0.208481	0.008522	0.208579	0.02519	0.208595	3.84801
0.208705	-0.09278	0.208598	0.008075	0.208695	0.0249	0.208712	3.84733
0.208821	-0.093157	0.208714	0.007762	0.208811	0.024486	0.208828	3.84667
0.208938	-0.093535	0.20883	0.00748	0.208928	0.024066	0.208944	3.84601
0.209054	-0.093895	0.208947	0.00719	0.209044	0.023627	0.209061	3.84534
0.209171	-0.09427	0.209063	0.006904	0.209161	0.023224	0.209177	3.84468
0.209287	-0.094649	0.20918	0.006612	0.209277	0.022791	0.209294	3.84405
0.209403	-0.095028	0.209296	0.006316	0.209393	0.022352	0.20941	3.84338
0.20952	-0.09539	0.209413	0.006018	0.20951	0.021934	0.209526	3.84275
0.209636	-0.095502	0.209529	0.005713	0.209626	0.0215	0.209643	3.84208
0.209753	-0.09563	0.209645	0.00541	0.209743	0.021418	0.209759	3.84147
0.209869	-0.096069	0.209762	0.00512	0.209859	0.021621	0.209876	3.8411
0.209985	-0.096522	0.209878	0.005017	0.209975	0.021856	0.209992	3.84107
0.210102	-0.096996	0.209995	0.005328	0.210092	0.022092	0.210108	3.84104
0.210218	-0.097451	0.210111	0.005719	0.210208	0.022316	0.210225	3.84102
0.210335	-0.097926	0.210227	0.006106	0.210325	0.02255	0.210341	3.84099
0.210451	-0.098382	0.210344	0.006502	0.210441	0.022784	0.210458	3.84097
0.210568	-0.098858	0.21046	0.006901	0.210557	0.023018	0.210574	3.84094
0.210684	-0.099338	0.210577	0.007296	0.210674	0.023251	0.21069	3.84092
0.2108	-0.100171	0.210693	0.007691	0.21079	0.023455	0.210807	3.84091
0.210917	-0.100691	0.210809	0.008086	0.210907	0.023453	0.210923	3.8412
0.211033	-0.100962	0.210926	0.008458	0.211023	0.023238	0.21104	3.84184
0.21115	-0.101194	0.211042	0.008043	0.21114	0.02301	0.211156	3.84218
0.211266	-0.101425	0.211159	0.007401	0.211256	0.022781	0.211273	3.84253
0.211382	-0.101667	0.211275	0.006768	0.211372	0.022553	0.211389	3.8429
0.211499	-0.1019	0.211392	0.006135	0.211489	0.022326	0.211505	3.84324
0.211615	-0.102131	0.211508	0.005502	0.211605	0.022098	0.211622	3.84359
0.211732	-0.102375	0.211624	0.00487	0.211722	0.021872	0.211738	3.84394
0.211848	-0.102609	0.211741	0.004237	0.211838	0.021634	0.211855	3.84429
0.211964	-0.102635	0.211857	0.003605	0.211954	0.021411	0.211971	3.84463
0.212081	-0.102237	0.211974	0.002972	0.212071	0.021394	0.212087	3.84427
0.212197	-0.101753	0.21209	0.002364	0.212187	0.021563	0.212204	3.84361
0.212314	-0.101264	0.212206	0.002392	0.212304	0.021754	0.21232	3.84293
0.21243	-0.10075	0.212323	0.001974	0.21242	0.021946	0.212437	3.84222
0.212546	-0.100258	0.212439	0.001569	0.212536	0.022129	0.212553	3.84157
0.212663	-0.099766	0.212556	0.001165	0.212653	0.022311	0.212669	3.84086
0.212779	-0.099273	0.212672	0.000767	0.212769	0.022493	0.212786	3.84021
0.212896	-0.098804	0.212788	0.000361	0.212886	0.022684	0.212902	3.83953
0.213012	-0.098311	0.212905	-5.7e-05	0.213002	0.022866	0.213019	3.83888
0.213129	-0.097777	0.213021	-0.000462	0.213118	0.023096	0.213135	3.8382
0.213245	-0.097604	0.213138	-0.000858	0.213235	0.023291	0.213252	3.83763
0.213361	-0.097459	0.213254	-0.001203	0.213351	0.023392	0.213368	3.83714
0.213478	-0.097315	0.21337	-0.001031	0.213468	0.02348	0.213484	3.83666
0.213594	-0.097177	0.213487	-0.000363	0.213584	0.023582	0.213601	3.83617
0.213711	-0.097032	0.213603	0.00028	0.2137	0.023674	0.213717	3.8357
0.213827	-0.096886	0.21372	0.000973	0.213817	0.023771	0.213834	3.8352
0.213943	-0.096748	0.213836	0.001644	0.213933	0.023868	0.21395	3.83473
0.21406	-0.096602	0.213953	0.002317	0.21405	0.023956	0.214066	3.83423
0.214176	-0.096519	0.214069	0.002994	0.214166	0.024057	0.214183	3.83375
0.214293	-0.09686	0.214185	0.003651	0.214282	0.024054	0.214299	3.83324
0.214409	-0.097105	0.214302	0.004306	0.214399	0.02419	0.214416	3.83267
0.214525	-0.097348	0.214418	0.004862	0.214515	0.024424	0.214532	3.83266
0.214642	-0.097603	0.214535	0.004758	0.214632	0.024669	0.214648	3.83265
0.214758	-0.097847	0.214651	0.004527	0.214748	0.024915	0.214765	3.83264
0.214875	-0.098092	0.214767	0.004303	0.214865	0.025174	0.214881	3.83263
0.214991	-0.098337	0.214884	0.004077	0.214981	0.025395	0.214998	3.83262
0.215107	-0.098595	0.215	0.00384	0.215097	0.025638	0.215114	3.83261
0.215224	-0.098841	0.215117	0.003615	0.215214	0.025897	0.21523	3.8326
0.21534	-0.098971	0.215233	0.003383	0.21533	0.026129	0.215347	3.83259
0.215457	-0.09923	0.215349	0.003159	0.215447	0.026389	0.215463	3.83263
0.215573	-0.099567	0.215466	0.002946	0.215563	0.02631	0.21558	3.83288
0.21569	-0.099889	0.215582	0.002803	0.215679	0.02618	0.215696	3.833
0.215806	-0.100227	0.215699	0.002604	0.215796	0.026042	0.215813	3.83313
0.215922	-0.100566	0.215815	0.002278	0.215912	0.025918	0.215929	3.83327
0.216039	-0.100907	0.215932	0.00196	0.216029	0.025787	0.216045	3.83339
0.216155	-0.101232	0.216048	0.001634	0.216145	0.025649	0.216162	3.83352
0.216272	-0.101574	0.216164	0.001316	0.216261	0.025526	0.216278	3.83365
0.216388	-0.101919	0.216281	0.000998	0.216378	0.025395	0.216395	3.83377
0.216504	-0.102303	0.216397	0.000679	0.216494	0.025265	0.216511	3.8339
0.216621	-0.102367	0.216514	0.000361	0.216611	0.025215	0.216627	3.83402
0.216737	-0.102434	0.21663	-4e-06	0.216727	0.025415	0.216744	3.83385
0.216854	-0.102498	0.216746	-0.000626	0.216843	0.025608	0.21686	3.83323
0.21697	-0.102562	0.216863	-0.000736	0.21696	0.0258	0.216977	3.83259
0.217086	-0.10263	0.216979	-0.000672	0.217076	0.025992	0.217093	3.83198
0.217203	-0.102695	0.217096	-0.000609	0.217193	0.026185	0.217209	3.83138
0.217319	-0.10276	0.217212	-0.000543	0.217309	0.026377	0.217326	3.83075
0.217436	-0.102825	0.217328	-0.000478	0.217425	0.026558	0.217442	3.83017
0.217552	-0.102885	0.217445	-0.000415	0.217542	0.026761	0.217559	3.82952
0.217668	-0.102833	0.217561	-0.000349	0.217658	0.026952	0.217675	3.82888
0.217785	-0.102887	0.217678	-0.000286	0.217775	0.027051	0.217792	3.82825
0.217901	-0.10294	0.217794	-0.000157	0.217891	0.0269	0.217908	3.82809
0.218018	-0.102991	0.21791	0.000283	0.218007	0.026756	0.218024	3.82819
0.218134	-0.103045	0.218027	0.000444	0.218124	0.02662	0.218141	3.82828
0.218251	-0.103096	0.218143	0.000537	0.21824	0.026467	0.218257	3.82838
0.218367	-0.10315	0.21826	0.000626	0.218357	0.026315	0.218374	3.82848
0.218483	-0.103202	0.218376	0.000718	0.218473	0.026171	0.21849	3.82857
0.2186	-0.103254	0.218493	0.000809	0.21859	0.026027	0.218606	3.82867
0.218716	-0.103312	0.218609	0.0009	0.218706	0.025883	0.218723	3.82876
0.218833	-0.103522	0.218725	0.000991	0.218822	0.025737	0.218839	3.82884
0.218949	-0.104015	0.218842	0.001085	0.218939	0.02545	0.218956	3.82878
0.219065	-0.104525	0.218958	0.001073	0.219055	0.024984	0.219072	3.82848
0.219182	-0.105037	0.219075	0.000427	0.219172	0.024518	0.219188	3.82816
0.219298	-0.10553	0.219191	-0.000781	0.219288	0.024027	0.219305	3.82786
0.219415	-0.106046	0.219307	-0.002012	0.219404	0.023562	0.219421	3.82756
0.219531	-0.106544	0.219424	-0.003205	0.219521	0.023097	0.219538	3.82726
0.219647	-0.107064	0.21954	-0.004421	0.219637	0.022632	0.219654	3.82694
0.219764	-0.107565	0.219657	-0.005606	0.219754	0.022166	0.219771	3.82665
0.21988	-0.108075	0.219773	-0.006855	0.21987	0.021701	0.219887	3.82633
0.219997	-0.108685	0.219889	-0.008067	0.219986	0.021238	0.220003	3.82603
0.220113	-0.108861	0.220006	-0.009301	0.220103	0.021182	0.22012	3.82578
0.220229	-0.109037	0.220122	-0.010401	0.220219	0.02134	0.220236	3.82567
0.220346	-0.109214	0.220239	-0.011031	0.220336	0.021506	0.220353	3.82557
0.220462	-0.109391	0.220355	-0.011106	0.220452	0.021664	0.220469	3.82546
0.220579	-0.109563	0.220472	-0.011178	0.220568	0.021822	0.220585	3.82536
0.220695	-0.109742	0.220588	-0.011253	0.220685	0.02198	0.220702	3.82526
0.220812	-0.109915	0.220704	-0.011327	0.220801	0.022145	0.220818	3.82516
0.220928	-0.110089	0.220821	-0.011402	0.220918	0.022296	0.220935	3.82505
0.221044	-0.110247	0.220937	-0.011478	0.221034	0.02247	0.221051	3.82496
0.221161	-0.110238	0.221054	-0.011554	0.22115	0.02263	0.221167	3.82485
0.221277	-0.110271	0.22117	-0.011627	0.221267	0.022979	0.221284	3.82468
0.221394	-0.110302	0.221286	-0.011698	0.221383	0.023287	0.2214	3.8243
0.22151	-0.110335	0.221403	-0.011771	0.2215	0.023568	0.221517	3.8239
0.221626	-0.110367	0.221519	-0.011929	0.221616	0.023865	0.221633	3.82352
0.221743	-0.110399	0.221636	-0.012095	0.221732	0.024178	0.221749	3.82312
0.221859	-0.110431	0.221752	-0.012255	0.221849	0.024489	0.221866	3.82273
0.221976	-0.110464	0.221868	-0.012416	0.221965	0.024782	0.221982	3.82233
0.222092	-0.110496	0.221985	-0.012579	0.222082	0.025064	0.222099	3.82194
0.222208	-0.1105	0.222101	-0.012734	0.222198	0.025351	0.222215	3.82156
0.222325	-0.110301	0.222218	-0.012903	0.222315	0.025433	0.222332	3.82117
0.222441	-0.110007	0.222334	-0.013061	0.222431	0.024896	0.222448	3.82079
0.222558	-0.109712	0.22245	-0.013154	0.222547	0.024287	0.222564	3.82037
0.222674	-0.109415	0.222567	-0.01296	0.222664	0.023678	0.222681	3.81995
0.22279	-0.109117	0.222683	-0.012553	0.22278	0.023068	0.222797	3.81953
0.222907	-0.108825	0.2228	-0.012165	0.222897	0.022455	0.222914	3.81912
0.223023	-0.108523	0.222916	-0.011784	0.223013	0.02182	0.22303	3.81869
0.22314	-0.108229	0.223033	-0.011381	0.223129	0.021235	0.223146	3.81826
0.223256	-0.107934	0.223149	-0.010989	0.223246	0.020594	0.223263	3.81783
0.223373	-0.107676	0.223265	-0.010594	0.223362	0.019983	0.223379	3.81742
0.223489	-0.107584	0.223382	-0.010219	0.223479	0.01942	0.223496	3.81711
0.223605	-0.107594	0.223498	-0.009825	0.223595	0.019098	0.223612	3.81704
0.223722	-0.107603	0.223615	-0.009557	0.223711	0.018941	0.223728	3.81709
0.223838	-0.107613	0.223731	-0.009782	0.223828	0.018782	0.223845	3.81715
0.223955	-0.107622	0.223847	-0.010302	0.223944	0.018618	0.223961	3.8172
0.224071	-0.107632	0.223964	-0.01084	0.224061	0.01846	0.224078	3.81725
0.224187	-0.107642	0.22408	-0.011376	0.224177	0.018303	0.224194	3.81731
0.224304	-0.107651	0.224197	-0.01191	0.224293	0.018145	0.224311	3.81736
0.22442	-0.107681	0.224313	-0.012442	0.22441	0.017988	0.224427	3.81742
0.224537	-0.107833	0.224429	-0.012972	0.224526	0.01782	0.224543	3.81746
0.224653	-0.108012	0.224546	-0.013508	0.224643	0.017593	0.22466	3.81748
0.224769	-0.108066	0.224662	-0.014004	0.224759	0.017364	0.224776	3.81756
0.224886	-0.10812	0.224779	-0.014082	0.224875	0.017228	0.224893	3.81776
0.225002	-0.108173	0.224895	-0.013348	0.224992	0.017092	0.225009	3.81797
0.225119	-0.108227	0.225012	-0.012312	0.225108	0.016955	0.225125	3.81816
0.225235	-0.108281	0.225128	-0.011313	0.225225	0.016819	0.225242	3.81835
0.225351	-0.108333	0.225244	-0.010318	0.225341	0.016684	0.225358	3.81855
0.225468	-0.108385	0.225361	-0.009325	0.225457	0.016552	0.225475	3.81874
0.225584	-0.108436	0.225477	-0.008314	0.225574	0.016404	0.225591	3.81892
0.225701	-0.108464	0.225594	-0.007238	0.22569	0.016272	0.225707	3.8191
0.225817	-0.10831	0.22571	-0.006219	0.225807	0.016066	0.225824	3.81914
0.225934	-0.108087	0.225826	-0.005255	0.225923	0.015553	0.22594	3.81904
0.22605	-0.10786	0.225943	-0.004486	0.22604	0.014936	0.226057	3.8189
0.226166	-0.107636	0.226059	-0.004146	0.226156	0.014325	0.226173	3.81875
0.226283	-0.107416	0.226176	-0.003891	0.226272	0.013734	0.226289	3.81861
0.226399	-0.107201	0.226292	-0.003644	0.226389	0.013109	0.226406	3.81847
0.226516	-0.106987	0.226408	-0.003368	0.226505	0.01247	0.226522	3.81833
0.226632	-0.106771	0.226525	-0.003102	0.226622	0.011876	0.226639	3.81818
0.226748	-0.106555	0.226641	-0.002847	0.226738	0.011262	0.226755	3.81803
0.226865	-0.106341	0.226758	-0.002573	0.226854	0.010721	0.226872	3.81788
0.226981	-0.106277	0.226874	-0.002309	0.226971	0.010421	0.226988	3.81773
0.227098	-0.106495	0.22699	-0.002107	0.227087	0.010292	0.227104	3.81776
0.227214	-0.106876	0.227107	-0.002079	0.227204	0.010163	0.227221	3.81804
0.22733	-0.107307	0.227223	-0.00223	0.22732	0.010034	0.227337	3.81844
0.227447	-0.107744	0.22734	-0.002398	0.227436	0.00991	0.227454	3.81884
0.227563	-0.108186	0.227456	-0.002573	0.227553	0.009782	0.22757	3.81924
[truncated: 22,924 more rows]

## Sheet: ED Fig. 9b
Source Data for Extended Data Fig. 9b | Chromatogram A280 values.
UBXD1 LX		p97/UBXD1 LX/ADP		UBXD1 H4X		p97/UBXD1 H4X/ADP		UBXD1 LX/H4X		p97/UBXD1 LX/H4X/ADP
Elution volume (mL)	A280 (mAU)	Elution volume (mL)	A280 (mAU)	Elution volume (mL)	A280 (mAU)	Elution volume (mL)	A280 (mAU)	Elution volume (mL)	A280 (mAU)	Elution volume (mL)	A280 (mAU)
-0.006993	0.103767	-0.005719	-0.121325	-0.004788	-0.139399	-0.004793	0.007861	-0.004785	-0.145984	-0.004798	-0.011007
-0.006877	3.13538	-0.005602	-1.54489	-0.004672	-7.29913	-0.004676	0.031921	-0.004668	-0.328085	-0.004682	-5.46575
-0.006761	3.27334	-0.005486	-1.62153	-0.004556	-7.65042	-0.00456	0.034697	-0.004552	-0.343541	-0.004565	-5.463
-0.006644	3.41411	-0.00537	-1.69785	-0.004439	-7.94928	-0.004443	0.045102	-0.004435	-0.359405	-0.004449	-5.46015
-0.006528	3.5552	-0.005253	-1.77414	-0.004323	-8.00914	-0.004327	0.061744	-0.004319	-0.374796	-0.004332	-5.45743
-0.006411	3.69765	-0.005137	-1.85057	-0.004206	-8.04487	-0.00421	0.077935	-0.004203	-0.391136	-0.004216	-5.45471
-0.006295	3.84217	-0.00502	-1.92941	-0.00409	-8.08067	-0.004094	0.09471	-0.004086	-0.408123	-0.0041	-5.45193
-0.006179	3.99015	-0.004904	-2.00723	-0.003974	-8.11619	-0.003978	0.111402	-0.00397	-0.424222	-0.003983	-5.449
-0.006062	4.14005	-0.004788	-2.08256	-0.003857	-8.15065	-0.003861	0.127732	-0.003853	-0.439878	-0.003867	-5.4464
-0.005946	4.28997	-0.004671	-2.16024	-0.003741	-8.18634	-0.003745	0.144536	-0.003737	-0.456094	-0.00375	-5.44365
-0.005829	4.44308	-0.004555	-2.23755	-0.003624	-8.22094	-0.003628	0.161254	-0.003621	-0.472268	-0.003634	-5.44074
-0.005713	4.59933	-0.004438	-2.31449	-0.003508	-8.25679	-0.003512	0.177624	-0.003504	-0.488401	-0.003518	-5.43776
-0.005597	4.75338	-0.004322	-2.39167	-0.003392	-8.29156	-0.003396	0.19435	-0.003388	-0.504493	-0.003401	-5.43485
-0.00548	4.91526	-0.004206	-2.47073	-0.003275	-8.32753	-0.003279	0.210662	-0.003271	-0.520723	-0.003285	-5.43194
-0.005364	5.07663	-0.004089	-2.54682	-0.003159	-8.36205	-0.003163	0.227421	-0.003155	-0.537363	-0.003168	-5.42899
-0.005247	5.23693	-0.003973	-2.62316	-0.003042	-8.39695	-0.003046	0.243794	-0.003039	-0.553323	-0.003052	-5.42596
-0.005131	5.39745	-0.003856	-2.70202	-0.002926	-8.43306	-0.00293	0.260564	-0.002922	-0.569236	-0.002936	-5.42304
-0.005015	5.55651	-0.00374	-2.78055	-0.00281	-8.46782	-0.002814	0.276865	-0.002806	-0.585286	-0.002819	-5.42013
-0.004898	5.71904	-0.003624	-2.858	-0.002693	-8.50266	-0.002697	0.29328	-0.002689	-0.601958	-0.002703	-5.41718
-0.004782	5.87848	-0.003507	-2.92189	-0.002577	-8.53093	-0.002581	0.309296	-0.002573	-0.608748	-0.002586	-5.41277
-0.004665	6.02464	-0.003391	-2.95002	-0.00246	-8.53113	-0.002464	0.322496	-0.002457	-0.588857	-0.00247	-5.40569
-0.004549	6.14588	-0.003274	-3.02728	-0.002344	-8.53133	-0.002348	0.338895	-0.00234	-0.568863	-0.002353	-5.40257
-0.004432	6.3069	-0.003158	-3.10492	-0.002227	-8.53153	-0.002232	0.355262	-0.002224	-0.548354	-0.002237	-5.39929
-0.004316	6.46619	-0.003041	-3.18439	-0.002111	-8.53177	-0.002115	0.371263	-0.002107	-0.528453	-0.002121	-5.3961
-0.0042	6.62554	-0.002925	-3.26072	-0.001995	-8.53217	-0.001999	0.386563	-0.001991	-0.507663	-0.002004	-5.39287
-0.004083	6.78655	-0.002809	-3.3375	-0.001878	-8.5326	-0.001882	0.401808	-0.001875	-0.486503	-0.001888	-5.3898
-0.003967	6.95039	-0.002692	-3.41606	-0.001762	-8.53303	-0.001766	0.417301	-0.001758	-0.465292	-0.001771	-5.38652
-0.00385	7.11021	-0.002576	-3.4923	-0.001645	-8.53344	-0.00165	0.432742	-0.001642	-0.444417	-0.001655	-5.35854
-0.003734	7.27004	-0.002459	-3.57111	-0.001529	-8.53387	-0.001533	0.44834	-0.001525	-0.423819	-0.001539	-5.22502
-0.003618	7.4313	-0.002343	-3.64877	-0.001413	-8.53429	-0.001417	0.463387	-0.001409	-0.402223	-0.001422	-4.9852
-0.003501	7.5951	-0.002227	-3.71109	-0.001296	-8.47175	-0.0013	0.478071	-0.001292	-0.381963	-0.001306	-4.74193
-0.003385	7.75419	-0.00211	-3.72379	-0.00118	-6.40901	-0.001184	0.395376	-0.001176	-0.268602	-0.001189	-3.22791
-0.003268	7.87948	-0.001994	-3.72457	-0.001063	0.386944	-0.001068	0.016251	-0.00106	0.010591	-0.001073	0.307601
-0.003152	7.90399	-0.001877	-3.72579	-0.000947	0.695961	-0.000951	0.028084	-0.000943	0.010776	-0.000957	0.548171
-0.003036	7.90485	-0.001761	-3.72716	-0.000831	1.00968	-0.000835	0.039817	-0.000827	0.01118	-0.00084	0.788896
-0.002919	7.90573	-0.001645	-3.72852	-0.000714	1.33259	-0.000718	0.051453	-0.00071	0.012215	-0.000724	1.02978
-0.002803	7.90663	-0.001528	-3.72989	-0.000598	1.64495	-0.000602	0.063084	-0.000594	0.013332	-0.000607	1.27083
-0.002686	7.90753	-0.001412	-3.73126	-0.000481	1.95835	-0.000485	0.074958	-0.000478	0.014457	-0.000491	1.51544
-0.00257	7.90842	-0.001295	-3.73267	-0.000365	2.2728	-0.000369	0.086739	-0.000361	0.015529	-0.000375	1.7669
-0.002453	7.90932	-0.001179	-2.85678	-0.000249	2.58832	-0.000253	0.098431	-0.000245	0.016652	-0.000258	2.00845
-0.002337	7.9102	-0.001063	-0.001685	-0.000132	2.90098	-0.000136	0.110136	-0.000128	0.017733	-0.000142	2.24994
-0.002221	7.9111	-0.000946	-0.003079	-1.6e-05	4.03311	-2e-05	0.142646	-1.2e-05	0.022379	-2.5e-05	3.03694
-0.002104	7.91199	-0.00083	-0.00431	0.000101	6.26762	9.7e-05	0.205693	0.000104	0.029907	9.1e-05	4.71766
-0.001988	7.91285	-0.000713	-0.005106	0.000217	6.58654	0.000213	0.212176	0.000221	0.031135	0.000207	4.7168
-0.001871	7.91355	-0.000597	-0.005715	0.000334	6.88649	0.000329	0.210452	0.000337	0.032179	0.000324	4.71599
-0.001755	7.91388	-0.000481	-0.006308	0.00045	6.91692	0.000446	0.202592	0.000454	0.03287	0.00044	4.71521
-0.001639	7.91421	-0.000364	-0.006921	0.000566	6.91679	0.000562	0.194955	0.00057	0.033141	0.000557	4.71439
-0.001522	7.91454	-0.000248	-0.007533	0.000683	6.91666	0.000679	0.1872	0.000686	0.033656	0.000673	4.71357
-0.001406	7.91487	-0.000131	-0.008143	0.000799	6.91653	0.000795	0.179662	0.000803	0.034198	0.000789	4.71272
-0.001289	7.9152	-1.5e-05	-0.010245	0.000916	6.91639	0.000911	0.171936	0.000919	0.034735	0.000906	4.71194
-0.001173	5.38142	0.000102	-0.012891	0.001032	6.91626	0.001028	0.164258	0.001036	0.03525	0.001022	4.7111
-0.001057	0.000433	0.000218	-0.013168	0.001148	6.91613	0.001144	0.156558	0.001152	0.035786	0.001139	4.71006
-0.00094	0.000756	0.000334	-0.013446	0.001265	6.91601	0.001261	0.148701	0.001268	0.036298	0.001255	4.70863
-0.000824	0.000989	0.000451	-0.013808	0.001381	6.91587	0.001377	0.140853	0.001385	0.036836	0.001372	4.70709
-0.000707	0.000745	0.000567	-0.014468	0.001498	6.91563	0.001493	0.132519	0.001501	0.037316	0.001488	4.70567
-0.000591	-0.000207	0.000684	-0.014986	0.001614	6.91519	0.00161	0.124441	0.001618	0.037385	0.001604	4.70418
-0.000474	-0.001469	0.0008	-0.015478	0.00173	6.9147	0.001726	0.116147	0.001734	0.037073	0.001721	4.7027
-0.000358	-0.002748	0.000916	-0.015969	0.001847	6.91423	0.001843	0.107898	0.00185	0.036766	0.001837	4.70127
-0.000242	-0.004012	0.001033	-0.016483	0.001963	6.91375	0.001959	0.099614	0.001967	0.036443	0.001954	4.69978
-0.000125	-0.005292	0.001149	-0.016973	0.00208	6.91328	0.002075	0.091188	0.002083	0.03612	0.00207	4.69829
-9e-06	-0.01054	0.001266	-0.017484	0.002196	6.91278	0.002192	0.083067	0.0022	0.035801	0.002186	4.69689
0.000108	-0.017408	0.001382	-0.017971	0.002312	6.9123	0.002308	0.07491	0.002316	0.035496	0.002303	4.69572
0.000224	-0.018362	0.001498	-0.018479	0.002429	6.91184	0.002425	0.066557	0.002432	0.035189	0.002419	4.6948
0.00034	-0.019365	0.001615	-0.018946	0.002545	6.91136	0.002541	0.058702	0.002549	0.034852	0.002536	4.6938
0.000457	-0.020319	0.001731	-0.01943	0.002662	6.91098	0.002657	0.051985	0.002665	0.034537	0.002652	4.69271
0.000573	-0.021007	0.001848	-0.019928	0.002778	6.91086	0.002774	0.045542	0.002782	0.034212	0.002768	4.6917
0.00069	-0.021885	0.001964	-0.020403	0.002895	6.91077	0.00289	0.039129	0.002898	0.033393	0.002885	4.69066
0.000806	-0.022927	0.00208	-0.020901	0.003011	6.91068	0.003007	0.032745	0.003015	0.032538	0.003001	4.68966
0.000922	-0.024005	0.002197	-0.021399	0.003127	6.91059	0.003123	0.02639	0.003131	0.031612	0.003118	4.68865
0.001039	-0.025143	0.002313	-0.021895	0.003244	6.91051	0.00324	0.019995	0.003247	0.030764	0.003234	4.6876
0.001155	-0.026213	0.00243	-0.02239	0.00336	6.91042	0.003356	0.013485	0.003364	0.029868	0.00335	4.68659
0.001272	-0.027298	0.002546	-0.022884	0.003477	6.91033	0.003472	0.007144	0.00348	0.028947	0.003467	4.68547
0.001388	-0.028345	0.002663	-0.023335	0.003593	6.91024	0.003589	0.000693	0.003597	0.0281	0.003583	4.68423
0.001505	-0.029419	0.002779	-0.023292	0.003709	6.91014	0.003705	-0.004835	0.003713	0.027213	0.0037	4.6829
0.001621	-0.030478	0.002895	-0.022598	0.003826	6.90988	0.003822	-0.008531	0.003829	0.026336	0.003816	4.68158
0.001737	-0.031072	0.003012	-0.021713	0.003942	6.90917	0.003938	-0.012211	0.003946	0.025389	0.003932	4.68031
0.001854	-0.031672	0.003128	-0.02083	0.004059	6.90846	0.004054	-0.015877	0.004062	0.023911	0.004049	4.67903
0.00197	-0.032274	0.003245	-0.019948	0.004175	6.90774	0.004171	-0.019528	0.004179	0.022286	0.004165	4.67771
0.002087	-0.032887	0.003361	-0.019067	0.004291	6.90705	0.004287	-0.023166	0.004295	0.020662	0.004282	4.67644
0.002203	-0.033479	0.003477	-0.018188	0.004408	6.90632	0.004404	-0.026835	0.004411	0.019039	0.004398	4.67516
0.002319	-0.034104	0.003594	-0.017308	0.004524	6.90562	0.00452	-0.030566	0.004528	0.017404	0.004514	4.6739
0.002436	-0.034706	0.00371	-0.016388	0.004641	6.90488	0.004636	-0.034211	0.004644	0.015706	0.004631	4.67278
0.002552	-0.035321	0.003827	-0.015525	0.004757	6.90417	0.004753	-0.037987	0.004761	0.014087	0.004747	4.67219
0.002669	-0.035913	0.003943	-0.014825	0.004874	6.90349	0.004869	-0.041241	0.004877	0.012468	0.004864	4.67164
0.002785	-0.036628	0.004059	-0.014701	0.00499	6.90295	0.004986	-0.043024	0.004993	0.010896	0.00498	4.67103
0.002901	-0.038223	0.004176	-0.014793	0.005106	6.90275	0.005102	-0.044776	0.00511	0.009593	0.005097	4.67049
0.003018	-0.03942	0.004292	-0.014881	0.005223	6.90255	0.005218	-0.046488	0.005226	0.008572	0.005213	4.66994
0.003134	-0.040618	0.004409	-0.014973	0.005339	6.90236	0.005335	-0.048253	0.005343	0.007629	0.005329	4.66935
0.003251	-0.041879	0.004525	-0.015061	0.005456	6.90216	0.005451	-0.050013	0.005459	0.006634	0.005446	4.66878
0.003367	-0.043056	0.004641	-0.015153	0.005572	6.90196	0.005568	-0.051766	0.005575	0.005612	0.005562	4.66824
0.003484	-0.04427	0.004758	-0.015241	0.005688	6.90176	0.005684	-0.053538	0.005692	0.004665	0.005679	4.6676
0.0036	-0.045519	0.004874	-0.015332	0.005805	6.90157	0.0058	-0.055339	0.005808	0.003633	0.005795	4.66674
0.003716	-0.046752	0.004991	-0.015446	0.005921	6.90138	0.005917	-0.057179	0.005925	0.002648	0.005911	4.66633
0.003833	-0.047951	0.005107	-0.015782	0.006038	6.90109	0.006033	-0.059098	0.006041	0.001665	0.006028	4.66591
0.003949	-0.049257	0.005223	-0.015988	0.006154	6.90023	0.00615	-0.06072	0.006157	0.00059	0.006144	4.6655
0.004066	-0.0506	0.00534	-0.016187	0.00627	6.89944	0.006266	-0.062368	0.006274	-0.001145	0.006261	4.66507
0.004182	-0.051467	0.005456	-0.016385	0.006387	6.89866	0.006382	-0.063981	0.00639	-0.003447	0.006377	4.66464
0.004298	-0.052308	0.005573	-0.016574	0.006503	6.89789	0.006499	-0.065619	0.006507	-0.005748	0.006493	4.66423
0.004415	-0.053206	0.005689	-0.016773	0.00662	6.8971	0.006615	-0.067223	0.006623	-0.00807	0.00661	4.66382
0.004531	-0.054099	0.005806	-0.01697	0.006736	6.89633	0.006732	-0.068877	0.006739	-0.010453	0.006726	4.66338
0.004648	-0.054987	0.005922	-0.017159	0.006852	6.89557	0.006848	-0.070527	0.006856	-0.012685	0.006843	4.6629
0.004764	-0.055863	0.006038	-0.017357	0.006969	6.89479	0.006965	-0.072145	0.006972	-0.015204	0.006959	4.66252
0.00488	-0.056711	0.006155	-0.017544	0.007085	6.89403	0.007081	-0.07365	0.007089	-0.017501	0.007075	4.66236
0.004997	-0.057583	0.006271	-0.017613	0.007202	6.89343	0.007197	-0.074844	0.007205	-0.019798	0.007192	4.6622
0.005113	-0.058367	0.006388	-0.017403	0.007318	6.89317	0.007314	-0.075644	0.007321	-0.022267	0.007308	4.66204
0.00523	-0.058787	0.006504	-0.0172	0.007435	6.89302	0.00743	-0.076442	0.007438	-0.025443	0.007425	4.66188
0.005346	-0.059181	0.00662	-0.016988	0.007551	6.89288	0.007547	-0.077238	0.007554	-0.028543	0.007541	4.66173
0.005462	-0.059603	0.006737	-0.016776	0.007667	6.89273	0.007663	-0.078032	0.007671	-0.031642	0.007657	4.66156
0.005579	-0.060022	0.006853	-0.016565	0.007784	6.89259	0.007779	-0.078837	0.007787	-0.034775	0.007774	4.6614
0.005695	-0.060436	0.00697	-0.016353	0.0079	6.89245	0.007896	-0.079654	0.007904	-0.037975	0.00789	4.66125
0.005812	-0.06084	0.007086	-0.016142	0.008017	6.89231	0.008012	-0.080442	0.00802	-0.040966	0.008007	4.66107
0.005928	-0.061265	0.007202	-0.015931	0.008133	6.89217	0.008129	-0.081228	0.008136	-0.044245	0.008123	4.6606
0.006045	-0.061665	0.007319	-0.015742	0.008249	6.89204	0.008245	-0.082247	0.008253	-0.047441	0.008239	4.65986
0.006161	-0.062099	0.007435	-0.015659	0.008366	6.89191	0.008361	-0.083976	0.008369	-0.050434	0.008356	4.65912
0.006277	-0.06267	0.007552	-0.015591	0.008482	6.89176	0.008478	-0.08614	0.008486	-0.053599	0.008472	4.65838
0.006394	-0.06368	0.007668	-0.015524	0.008599	6.89155	0.008594	-0.088332	0.008602	-0.056293	0.008589	4.65764
0.00651	-0.064932	0.007784	-0.015456	0.008715	6.89131	0.008711	-0.090487	0.008718	-0.058782	0.008705	4.65692
0.006627	-0.066179	0.007901	-0.015389	0.008831	6.89106	0.008827	-0.092669	0.008835	-0.061141	0.008822	4.65618
0.006743	-0.067421	0.008017	-0.015322	0.008948	6.89081	0.008943	-0.094815	0.008951	-0.063974	0.008938	4.65545
0.006859	-0.068646	0.008134	-0.015254	0.009064	6.89056	0.00906	-0.097029	0.009068	-0.066637	0.009054	4.65475
0.006976	-0.069846	0.00825	-0.015187	0.009181	6.8903	0.009176	-0.099195	0.009184	-0.069187	0.009171	4.65416
0.007092	-0.071104	0.008366	-0.015119	0.009297	6.89004	0.009293	-0.101319	0.0093	-0.071771	0.009287	4.65359
0.007209	-0.072295	0.008483	-0.015127	0.009413	6.88978	0.009409	-0.10352	0.009417	-0.074398	0.009404	4.65306
0.007325	-0.07357	0.008599	-0.015536	0.00953	6.88952	0.009525	-0.105936	0.009533	-0.076861	0.00952	4.65255
0.007441	-0.074999	0.008716	-0.01611	0.009646	6.88912	0.009642	-0.108579	0.00965	-0.079447	0.009636	4.652
0.007558	-0.076987	0.008832	-0.016684	0.009763	6.88846	0.009758	-0.111181	0.009766	-0.081812	0.009753	4.65148
0.007674	-0.079059	0.008949	-0.017262	0.009879	6.88776	0.009875	-0.113865	0.009882	-0.084307	0.009869	4.65096
0.007791	-0.081052	0.009065	-0.017862	0.009996	6.88708	0.009991	-0.116545	0.009999	-0.086732	0.009986	4.65044
0.007907	-0.083058	0.009181	-0.018434	0.010112	6.8864	0.010107	-0.11922	0.010115	-0.089189	0.010102	4.6499
0.008024	-0.085131	0.009298	-0.019006	0.010228	6.88569	0.010224	-0.12189	0.010232	-0.091512	0.010218	4.64935
0.00814	-0.087174	0.009414	-0.019578	0.010345	6.88498	0.01034	-0.124555	0.010348	-0.094009	0.010335	4.64867
0.008256	-0.089158	0.009531	-0.020148	0.010461	6.88428	0.010457	-0.127341	0.010464	-0.096436	0.010451	4.64801
0.008373	-0.09121	0.009647	-0.020689	0.010578	6.88358	0.010573	-0.130353	0.010581	-0.098895	0.010568	4.6473
0.008489	-0.093277	0.009763	-0.021116	0.010694	6.88287	0.010689	-0.133054	0.010697	-0.101234	0.010684	4.64664
0.008606	-0.095251	0.00988	-0.021459	0.01081	6.8822	0.010806	-0.135283	0.010814	-0.103962	0.0108	4.64596
0.008722	-0.096568	0.009996	-0.021802	0.010927	6.88159	0.010922	-0.137508	0.01093	-0.107137	0.010917	4.6453
0.008838	-0.097719	0.010113	-0.022148	0.011043	6.88093	0.011039	-0.13973	0.011046	-0.110468	0.011033	4.64463
0.008955	-0.098922	0.010229	-0.022506	0.01116	6.88025	0.011155	-0.141994	0.011163	-0.1138	0.01115	4.64396
0.009071	-0.100153	0.010345	-0.022849	0.011276	6.87958	0.011272	-0.144281	0.011279	-0.117133	0.011266	4.64329
0.009188	-0.101336	0.010462	-0.023191	0.011392	6.87891	0.011388	-0.146492	0.011396	-0.120468	0.011382	4.6425
0.009304	-0.102528	0.010578	-0.023537	0.011509	6.87824	0.011504	-0.148747	0.011512	-0.123804	0.011499	4.64168
0.00942	-0.103748	0.010695	-0.023906	0.011625	6.87758	0.011621	-0.150875	0.011628	-0.127188	0.011615	4.64125
0.009537	-0.104933	0.010811	-0.024252	0.011742	6.8769	0.011737	-0.152392	0.011745	-0.130668	0.011732	4.64086
0.009653	-0.106125	0.010927	-0.024434	0.011858	6.87622	0.011854	-0.153235	0.011861	-0.133977	0.011848	4.64045
0.00977	-0.107009	0.011044	-0.024597	0.011974	6.87553	0.01197	-0.153859	0.011978	-0.136906	0.011964	4.64004
0.009886	-0.107299	0.01116	-0.024764	0.012091	6.87506	0.012086	-0.154488	0.012094	-0.138644	0.012081	4.63963
0.010003	-0.107478	0.011277	-0.024925	0.012207	6.87512	0.012203	-0.15511	0.012211	-0.139337	0.012197	4.63923
0.010119	-0.107666	0.011393	-0.025085	0.012324	6.87517	0.012319	-0.155737	0.012327	-0.140049	0.012314	4.63884
0.010235	-0.107842	0.011509	-0.025248	0.01244	6.87523	0.012436	-0.156358	0.012443	-0.140733	0.01243	4.63844
0.010352	-0.108022	0.011626	-0.025415	0.012557	6.87528	0.012552	-0.156998	0.01256	-0.141417	0.012547	4.63814
0.010468	-0.108199	0.011742	-0.025576	0.012673	6.87533	0.012668	-0.157622	0.012676	-0.142101	0.012663	4.63817
0.010585	-0.108388	0.011859	-0.025705	0.012789	6.87539	0.012785	-0.158183	0.012793	-0.142786	0.012779	4.63838
0.010701	-0.108568	0.011975	-0.025694	0.012906	6.87544	0.012901	-0.15869	0.012909	-0.143483	0.012896	4.63859
0.010817	-0.108712	0.012092	-0.025608	0.013022	6.8755	0.013018	-0.15924	0.013025	-0.144247	0.013012	4.63879
0.010934	-0.108857	0.012208	-0.025522	0.013139	6.87553	0.013134	-0.159841	0.013142	-0.144732	0.013129	4.639
0.01105	-0.109269	0.012324	-0.025432	0.013255	6.87543	0.01325	-0.160441	0.013258	-0.144334	0.013245	4.63921
0.011167	-0.109686	0.012441	-0.025346	0.013371	6.87514	0.013367	-0.161026	0.013375	-0.143619	0.013361	4.63941
0.011283	-0.110112	0.012557	-0.025261	0.013488	6.87486	0.013483	-0.161607	0.013491	-0.142907	0.013478	4.63962
0.011399	-0.110521	0.012674	-0.025174	0.013604	6.87457	0.0136	-0.162205	0.013607	-0.142161	0.013594	4.63983
0.011516	-0.110935	0.01279	-0.025084	0.013721	6.87428	0.013716	-0.162803	0.013724	-0.141448	0.013711	4.63997
0.011632	-0.111364	0.012906	-0.024999	0.013837	6.87399	0.013832	-0.1634	0.01384	-0.140689	0.013827	4.63995
0.011749	-0.111779	0.013023	-0.02496	0.013953	6.8737	0.013949	-0.164029	0.013957	-0.139958	0.013943	4.63984
0.011865	-0.11219	0.013139	-0.025047	0.01407	6.87341	0.014065	-0.1645	0.014073	-0.139239	0.01406	4.63972
0.011982	-0.112811	0.013256	-0.025072	0.014186	6.87312	0.014182	-0.164657	0.014189	-0.138563	0.014176	4.63961
0.012098	-0.113732	0.013372	-0.025096	0.014303	6.87281	0.014298	-0.16474	0.014306	-0.138132	0.014293	4.6395
0.012214	-0.114443	0.013488	-0.025121	0.014419	6.87243	0.014414	-0.164823	0.014422	-0.138099	0.014409	4.63939
0.012331	-0.115137	0.013605	-0.025145	0.014536	6.872	0.014531	-0.164907	0.014539	-0.138105	0.014525	4.63927
0.012447	-0.115856	0.013721	-0.025169	0.014652	6.87158	0.014647	-0.16499	0.014655	-0.138111	0.014642	4.63916
0.012564	-0.116573	0.013838	-0.025194	0.014768	6.87114	0.014764	-0.165073	0.014771	-0.138117	0.014758	4.63904
0.01268	-0.117288	0.013954	-0.025219	0.014885	6.87071	0.01488	-0.165156	0.014888	-0.138123	0.014875	4.63891
0.012796	-0.117991	0.01407	-0.025243	0.015001	6.87029	0.014997	-0.165239	0.015004	-0.138129	0.014991	4.63873
0.012913	-0.11869	0.014187	-0.025276	0.015118	6.86987	0.015113	-0.165539	0.015121	-0.138135	0.015107	4.63853
0.013029	-0.119405	0.014303	-0.025338	0.015234	6.86943	0.015229	-0.166239	0.015237	-0.138148	0.015224	4.63834
0.013146	-0.120022	0.01442	-0.025414	0.01535	6.86901	0.015346	-0.167114	0.015353	-0.138243	0.01534	4.63815
0.013262	-0.120505	0.014536	-0.02549	0.015467	6.86878	0.015462	-0.167988	0.01547	-0.138573	0.015457	4.63795
0.013378	-0.120829	0.014652	-0.025567	0.015583	6.86904	0.015579	-0.168862	0.015586	-0.139132	0.015573	4.63776
0.013495	-0.121136	0.014769	-0.025646	0.0157	6.86945	0.015695	-0.169735	0.015703	-0.139692	0.015689	4.63756
0.013611	-0.121441	0.014885	-0.025722	0.015816	6.86986	0.015811	-0.170607	0.015819	-0.140253	0.015806	4.63737
0.013728	-0.121758	0.015002	-0.025798	0.015932	6.87027	0.015928	-0.171479	0.015935	-0.140804	0.015922	4.63718
0.013844	-0.122062	0.015118	-0.025876	0.016049	6.87068	0.016044	-0.172374	0.016052	-0.141358	0.016039	4.6369
0.013961	-0.122383	0.015235	-0.025955	0.016165	6.87109	0.016161	-0.173269	0.016168	-0.141916	0.016155	4.63649
0.014077	-0.122698	0.015351	-0.026062	0.016282	6.87149	0.016277	-0.173752	0.016285	-0.142442	0.016272	4.63607
0.014193	-0.123056	0.015467	-0.02624	0.016398	6.87191	0.016393	-0.173454	0.016401	-0.143008	0.016388	4.63565
0.01431	-0.123526	0.015584	-0.026425	0.016514	6.8723	0.01651	-0.172755	0.016518	-0.143554	0.016504	4.63525
0.014426	-0.124027	0.0157	-0.026611	0.016631	6.87245	0.016626	-0.172056	0.016634	-0.143988	0.016621	4.63483
0.014543	-0.124378	0.015817	-0.0268	0.016747	6.87218	0.016743	-0.171358	0.01675	-0.144295	0.016737	4.63441
0.014659	-0.124717	0.015933	-0.026993	0.016864	6.87189	0.016859	-0.17064	0.016867	-0.144604	0.016854	4.63401
0.014775	-0.125062	0.016049	-0.027179	0.01698	6.87159	0.016975	-0.169923	0.016983	-0.144896	0.01697	4.63359
0.014892	-0.125419	0.016166	-0.027365	0.017097	6.87129	0.017092	-0.169225	0.0171	-0.145203	0.017086	4.63322
0.015008	-0.125768	0.016282	-0.027551	0.017213	6.871	0.017208	-0.168528	0.017216	-0.1455	0.017203	4.63311
0.015125	-0.126112	0.016399	-0.027716	0.017329	6.87071	0.017325	-0.167824	0.017332	-0.145809	0.017319	4.63326
0.015241	-0.12646	0.016515	-0.027767	0.017446	6.87041	0.017441	-0.167451	0.017449	-0.14612	0.017436	4.63342
0.015357	-0.126794	0.016631	-0.02765	0.017562	6.87011	0.017557	-0.167559	0.017565	-0.146357	0.017552	4.63357
0.015474	-0.12718	0.016748	-0.027495	0.017679	6.86987	0.017674	-0.167837	0.017682	-0.146468	0.017668	4.63372
0.01559	-0.127712	0.016864	-0.027346	0.017795	6.86982	0.01779	-0.168115	0.017798	-0.146576	0.017785	4.63387
0.015707	-0.128325	0.016981	-0.027197	0.017911	6.86992	0.017907	-0.168401	0.017914	-0.146786	0.017901	4.63402
0.015823	-0.128959	0.017097	-0.027047	0.018028	6.87002	0.018023	-0.168687	0.018031	-0.146997	0.018018	4.63417
0.01594	-0.129579	0.017213	-0.026897	0.018144	6.87013	0.018139	-0.168965	0.018147	-0.147207	0.018134	4.63431
0.016056	-0.13019	0.01733	-0.026748	0.018261	6.87023	0.018256	-0.169251	0.018264	-0.147418	0.01825	4.6345
0.016172	-0.130822	0.017446	-0.026598	0.018377	6.87033	0.018372	-0.169536	0.01838	-0.14763	0.018367	4.63486
0.016289	-0.13144	0.017563	-0.02642	0.018493	6.87043	0.018489	-0.169813	0.018496	-0.147841	0.018483	4.63516
0.016405	-0.132062	0.017679	-0.026222	0.01861	6.87054	0.018605	-0.170158	0.018613	-0.148058	0.0186	4.63537
0.016522	-0.132578	0.017795	-0.02612	0.018726	6.87064	0.018722	-0.170627	0.018729	-0.148273	0.018716	4.63559
0.016638	-0.132928	0.017912	-0.026082	0.018843	6.87076	0.018838	-0.171136	0.018846	-0.148424	0.018832	4.6358
0.016754	-0.133374	0.018028	-0.026044	0.018959	6.87091	0.018954	-0.171632	0.018962	-0.148458	0.018949	4.63602
0.016871	-0.133861	0.018145	-0.026005	0.019075	6.87105	0.019071	-0.172143	0.019078	-0.148454	0.019065	4.63622
0.016987	-0.134325	0.018261	-0.025968	0.019192	6.87117	0.019187	-0.172651	0.019195	-0.14845	0.019182	4.63643
0.017104	-0.134805	0.018378	-0.02593	0.019308	6.87129	0.019304	-0.173147	0.019311	-0.148446	0.019298	4.63664
0.01722	-0.135285	0.018494	-0.025892	0.019425	6.87141	0.01942	-0.173643	0.019428	-0.148441	0.019414	4.63686
0.017336	-0.135764	0.01861	-0.025853	0.019541	6.87154	0.019536	-0.174154	0.019544	-0.148437	0.019531	4.63707
0.017453	-0.136232	0.018727	-0.025917	0.019658	6.87166	0.019653	-0.174635	0.01966	-0.148433	0.019647	4.63679
0.017569	-0.136694	0.018843	-0.026109	0.019774	6.87178	0.019769	-0.175	0.019777	-0.148429	0.019764	4.63635
0.017686	-0.137172	0.01896	-0.026211	0.01989	6.8719	0.019886	-0.175292	0.019893	-0.148488	0.01988	4.63595
0.017802	-0.137417	0.019076	-0.026298	0.020007	6.87203	0.020002	-0.17557	0.02001	-0.14862	0.019997	4.63556
0.017918	-0.137337	0.019192	-0.026389	0.020123	6.8722	0.020118	-0.175841	0.020126	-0.148727	0.020113	4.63518
0.018035	-0.137256	0.019309	-0.02648	0.02024	6.87243	0.020235	-0.176112	0.020242	-0.148835	0.020229	4.63478
0.018151	-0.137176	0.019425	-0.026569	0.020356	6.87268	0.020351	-0.176392	0.020359	-0.148947	0.020346	4.63438
0.018268	-0.137094	0.019542	-0.026658	0.020472	6.87294	0.020468	-0.176671	0.020475	-0.149054	0.020462	4.63397
0.018384	-0.137015	0.019658	-0.026749	0.020589	6.87319	0.020584	-0.176942	0.020592	-0.149161	0.020579	4.63356
0.018501	-0.136932	0.019774	-0.026835	0.020705	6.87345	0.0207	-0.177222	0.020708	-0.149271	0.020695	4.63315
0.018617	-0.136851	0.019891	-0.026891	0.020822	6.87369	0.020817	-0.177618	0.020824	-0.149379	0.020811	4.63292
0.018733	-0.136783	0.020007	-0.026897	0.020938	6.87394	0.020933	-0.178111	0.020941	-0.149486	0.020928	4.63288
0.01885	-0.136855	0.020124	-0.026887	0.021054	6.87418	0.02105	-0.178575	0.021057	-0.149807	0.021044	4.63283
0.018966	-0.137124	0.02024	-0.026875	0.021171	6.87452	0.021166	-0.178988	0.021174	-0.150377	0.021161	4.63278
0.019083	-0.137434	0.020356	-0.026863	0.021287	6.87497	0.021282	-0.179392	0.02129	-0.15096	0.021277	4.63273
0.019199	-0.137745	0.020473	-0.026851	0.021404	6.87523	0.021399	-0.179796	0.021407	-0.151544	0.021393	4.63267
0.019315	-0.138055	0.020589	-0.026839	0.02152	6.87545	0.021515	-0.180214	0.021523	-0.152116	0.02151	4.63262
0.019432	-0.138365	0.020706	-0.026827	0.021636	6.87567	0.021632	-0.180627	0.021639	-0.152701	0.021626	4.63257
0.019548	-0.138682	0.020822	-0.026815	0.021753	6.87589	0.021748	-0.181032	0.021756	-0.153292	0.021743	4.63252
0.019665	-0.138994	0.020938	-0.026853	0.021869	6.87611	0.021864	-0.181436	0.021872	-0.153854	0.021859	4.63244
0.019781	-0.139301	0.021055	-0.027093	0.021986	6.87632	0.021981	-0.181669	0.021989	-0.154443	0.021975	4.63224
0.019897	-0.139617	0.021171	-0.027469	0.022102	6.87654	0.022097	-0.181896	0.022105	-0.155039	0.022092	4.63215
0.020014	-0.139843	0.021288	-0.0278	0.022219	6.87671	0.022214	-0.1822	0.022221	-0.155498	0.022208	4.63223
0.02013	-0.139861	0.021404	-0.028135	0.022335	6.87656	0.02233	-0.182504	0.022338	-0.155812	0.022325	4.63231
0.020247	-0.139727	0.021521	-0.02846	0.022451	6.87613	0.022447	-0.182819	0.022454	-0.156105	0.022441	4.63239
0.020363	-0.139593	0.021637	-0.028785	0.022568	6.87606	0.022563	-0.18313	0.022571	-0.156406	0.022557	4.63248
0.02048	-0.139459	0.021753	-0.029119	0.022684	6.87598	0.022679	-0.183435	0.022687	-0.156715	0.022674	4.63256
0.020596	-0.139325	0.02187	-0.029456	0.022801	6.8759	0.022796	-0.18374	0.022803	-0.157018	0.02279	4.63264
0.020712	-0.139198	0.021986	-0.029783	0.022917	6.87582	0.022912	-0.184045	0.02292	-0.157307	0.022907	4.63272
0.020829	-0.139071	0.022103	-0.030006	0.023033	6.87575	0.023029	-0.184361	0.023036	-0.157604	0.023023	4.63282
0.020945	-0.138938	0.022219	-0.030055	0.02315	6.87567	0.023145	-0.184898	0.023153	-0.15791	0.023139	4.63291
0.021062	-0.138823	0.022335	-0.030124	0.023266	6.87559	0.023261	-0.185472	0.023269	-0.158166	0.023256	4.63288
0.021178	-0.13892	0.022452	-0.030287	0.023383	6.87557	0.023378	-0.185997	0.023385	-0.15828	0.023372	4.63275
0.021294	-0.139243	0.022568	-0.030451	0.023499	6.8757	0.023494	-0.186523	0.023502	-0.158405	0.023489	4.63263
0.021411	-0.139563	0.022685	-0.030615	0.023615	6.8758	0.023611	-0.187049	0.023618	-0.158651	0.023605	4.6325
0.021527	-0.139904	0.022801	-0.030775	0.023732	6.87571	0.023727	-0.187575	0.023735	-0.158898	0.023722	4.63237
0.021644	-0.140236	0.022917	-0.030935	0.023848	6.87563	0.023843	-0.188102	0.023851	-0.15914	0.023838	4.63224
0.02176	-0.140558	0.023034	-0.0311	0.023965	6.87555	0.02396	-0.188648	0.023967	-0.159389	0.023954	4.63212
0.021876	-0.14088	0.02315	-0.031265	0.024081	6.87547	0.024076	-0.189186	0.024084	-0.159633	0.024071	4.63199
0.021993	-0.141211	0.023267	-0.031385	0.024198	6.87539	0.024193	-0.189714	0.0242	-0.159872	0.024187	4.63188
0.022109	-0.141543	0.023383	-0.031445	0.024314	6.87531	0.024309	-0.190019	0.024317	-0.160124	0.024304	4.63165
0.022226	-0.141856	0.023499	-0.031522	0.02443	6.87523	0.024425	-0.190151	0.024433	-0.160487	0.02442	4.63118
0.022342	-0.142291	0.023616	-0.031627	0.024547	6.87523	0.024542	-0.190255	0.024549	-0.161092	0.024536	4.6306
0.022459	-0.142898	0.023732	-0.031733	0.024663	6.8755	0.024658	-0.190359	0.024666	-0.16186	0.024653	4.63003
0.022575	-0.143525	0.023849	-0.031839	0.02478	6.87586	0.024775	-0.190463	0.024782	-0.162627	0.024769	4.62945
0.022691	-0.144152	0.023965	-0.031944	0.024896	6.87622	0.024891	-0.190567	0.024899	-0.163382	0.024886	4.62888
0.022808	-0.144795	0.024082	-0.032051	0.025012	6.8766	0.025007	-0.190671	0.025015	-0.164157	0.025002	4.62831
0.022924	-0.14544	0.024198	-0.032155	0.025129	6.87695	0.025124	-0.190775	0.025131	-0.164917	0.025118	4.62773
0.023041	-0.146067	0.024314	-0.032261	0.025245	6.8773	0.02524	-0.190879	0.025248	-0.165681	0.025235	4.62716
0.023157	-0.146711	0.024431	-0.032509	0.025362	6.87766	0.025357	-0.190984	0.025364	-0.166466	0.025351	4.62662
0.023273	-0.147339	0.024547	-0.032837	0.025478	6.87801	0.025473	-0.191427	0.025481	-0.167235	0.025468	4.62648
0.02339	-0.147946	0.024664	-0.033057	0.025594	6.87838	0.025589	-0.192158	0.025597	-0.1678	0.025584	4.62676
0.023506	-0.148489	0.02478	-0.03324	0.025711	6.87865	0.025706	-0.192963	0.025714	-0.168045	0.0257	4.62716
0.023623	-0.148962	0.024896	-0.033424	0.025827	6.87863	0.025822	-0.193769	0.02583	-0.168092	0.025817	4.62754
0.023739	-0.149432	0.025013	-0.033608	0.025944	6.87845	0.025939	-0.194575	0.025946	-0.168095	0.025933	4.62794
0.023855	-0.149917	0.025129	-0.033793	0.02606	6.87826	0.026055	-0.195383	0.026063	-0.168098	0.02605	4.62833
0.023972	-0.150387	0.025246	-0.033978	0.026176	6.87806	0.026172	-0.196162	0.026179	-0.168101	0.026166	4.62873
0.024088	-0.150858	0.025362	-0.034164	0.026293	6.87787	0.026288	-0.196956	0.026296	-0.168104	0.026282	4.62912
0.024205	-0.151342	0.025478	-0.03435	0.026409	6.87769	0.026404	-0.197766	0.026412	-0.168107	0.026399	4.62951
0.024321	-0.151827	0.025595	-0.034562	0.026526	6.8775	0.026521	-0.198577	0.026528	-0.16811	0.026515	4.63012
0.024438	-0.152298	0.025711	-0.034836	0.026642	6.87731	0.026637	-0.198555	0.026645	-0.168113	0.026632	4.63068
0.024554	-0.152624	0.025828	-0.035153	0.026759	6.87712	0.026754	-0.197836	0.026761	-0.168441	0.026748	4.6311
0.02467	-0.152646	0.025944	-0.035479	0.026875	6.87691	0.02687	-0.196945	0.026878	-0.16876	0.026864	4.6315
0.024787	-0.152507	0.02606	-0.035798	0.026991	6.87655	0.026986	-0.196086	0.026994	-0.168787	0.026981	4.63189
0.024903	-0.152365	0.026177	-0.036118	0.027108	6.87595	0.027103	-0.195209	0.02711	-0.168733	0.027097	4.63227
0.02502	-0.152227	0.026293	-0.036439	0.027224	6.87536	0.027219	-0.194315	0.027227	-0.168677	0.027214	4.63267
0.025136	-0.152088	0.02641	-0.036753	0.027341	6.87477	0.027336	-0.193454	0.027343	-0.168622	0.02733	4.63306
0.025252	-0.151941	0.026526	-0.037069	0.027457	6.8742	0.027452	-0.192572	0.02746	-0.168568	0.027447	4.63345
0.025369	-0.151799	0.026642	-0.037393	0.027573	6.87362	0.027568	-0.191708	0.027576	-0.168515	0.027563	4.63383
0.025485	-0.151661	0.026759	-0.037808	0.02769	6.87302	0.027685	-0.190825	0.027692	-0.16846	0.027679	4.63412
0.025602	-0.151517	0.026875	-0.03816	0.027806	6.87242	0.027801	-0.190615	0.027809	-0.168369	0.027796	4.63446
0.025718	-0.151528	0.026992	-0.038385	0.027923	6.87183	0.027918	-0.19083	0.027925	-0.167951	0.027912	4.63489
0.025834	-0.151689	0.027108	-0.038612	0.028039	6.87137	0.028034	-0.191101	0.028042	-0.167437	0.028029	4.63531
0.025951	-0.151893	0.027225	-0.038839	0.028155	6.87138	0.02815	-0.191369	0.028158	-0.167034	0.028145	4.63573
0.026067	-0.152089	0.027341	-0.039061	0.028272	6.87198	0.028267	-0.191648	0.028274	-0.166641	0.028261	4.63615
0.026184	-0.152287	0.027457	-0.039285	0.028388	6.87257	0.028383	-0.191921	0.028391	-0.166245	0.028378	4.63658
0.0263	-0.15249	0.027574	-0.039514	0.028505	6.87315	0.0285	-0.19219	0.028507	-0.165847	0.028494	4.637
0.026417	-0.152688	0.02769	-0.039739	0.028621	6.87376	0.028616	-0.19247	0.028624	-0.165446	0.028611	4.63742
0.026533	-0.152892	0.027807	-0.039967	0.028737	6.87434	0.028732	-0.192744	0.02874	-0.165051	0.028727	4.63781
0.026649	-0.153089	0.027923	-0.040333	0.028854	6.87495	0.028849	-0.193099	0.028856	-0.164659	0.028843	4.6378
0.026766	-0.153291	0.028039	-0.040894	0.02897	6.87551	0.028965	-0.193411	0.028973	-0.164384	0.02896	4.63751
0.026882	-0.15348	0.028156	-0.041547	0.029087	6.87611	0.029082	-0.193628	0.029089	-0.164742	0.029076	4.6372
0.026999	-0.153423	0.028272	-0.0422	0.029203	6.87658	0.029198	-0.193817	0.029206	-0.165651	0.029193	4.63689
0.027115	-0.153192	0.028389	-0.042841	0.02932	6.87658	0.029314	-0.194014	0.029322	-0.166669	0.029309	4.63658
0.027231	-0.15296	0.028505	-0.043486	0.029436	6.87643	0.029431	-0.194207	0.029438	-0.167718	0.029425	4.63628
0.027348	-0.152729	0.028621	-0.044133	0.029552	6.87627	0.029547	-0.194397	0.029555	-0.168744	0.029542	4.63597
0.027464	-0.152497	0.028738	-0.044767	0.029669	6.87612	0.029664	-0.194588	0.029671	-0.169773	0.029658	4.63567
0.027581	-0.152265	0.028854	-0.045406	0.029785	6.87596	0.02978	-0.194779	0.029788	-0.170803	0.029775	4.63536
0.027697	-0.152025	0.028971	-0.046025	0.029902	6.87581	0.029896	-0.194963	0.029904	-0.171874	0.029891	4.63525
0.027813	-0.151787	0.029087	-0.046339	0.030018	6.87566	0.030013	-0.195129	0.030021	-0.172911	0.030007	4.63575
0.02793	-0.15157	0.029203	-0.046494	0.030134	6.87551	0.030129	-0.195503	0.030137	-0.173842	0.030124	4.63656
0.028046	-0.151376	0.02932	-0.046697	0.030251	6.87535	0.030246	-0.196024	0.030253	-0.174449	0.03024	4.63735
0.028163	-0.15123	0.029436	-0.0469	0.030367	6.87514	0.030362	-0.19657	0.03037	-0.174649	0.030357	4.63814
0.028279	-0.151103	0.029553	-0.0471	0.030484	6.87466	0.030479	-0.197097	0.030486	-0.17474	0.030473	4.63894
0.028395	-0.150973	0.029669	-0.047301	0.0306	6.87399	0.030595	-0.197637	0.030603	-0.17483	0.030589	4.63975
0.028512	-0.150847	0.029785	-0.047503	0.030716	6.8734	0.030711	-0.198186	0.030719	-0.17492	0.030706	4.64054
0.028628	-0.150715	0.029902	-0.047706	0.030833	6.87277	0.030828	-0.198716	0.030835	-0.175008	0.030822	4.64133
0.028745	-0.150586	0.030018	-0.047905	0.030949	6.8721	0.030944	-0.19926	0.030952	-0.175098	0.030939	4.64213
0.028861	-0.150458	0.030135	-0.048106	0.031066	6.87148	0.031061	-0.199792	0.031068	-0.175188	0.031055	4.64265
0.028978	-0.150323	0.030251	-0.048185	0.031182	6.87086	0.031177	-0.200199	0.031185	-0.175277	0.031172	4.64266
0.029094	-0.150198	0.030368	-0.04811	0.031298	6.87021	0.031293	-0.200099	0.031301	-0.175362	0.031288	4.64241
0.02921	-0.150127	0.030484	-0.047989	0.031415	6.86958	0.03141	-0.199753	0.031417	-0.175638	0.031404	4.64214
0.029327	-0.150117	0.0306	-0.047869	0.031531	6.86905	0.031526	-0.199387	0.031534	-0.176127	0.031521	4.64188
0.029443	-0.150127	0.030717	-0.047749	0.031648	6.86886	0.031643	-0.199024	0.03165	-0.176678	0.031637	4.64162
0.02956	-0.150136	0.030833	-0.047628	0.031764	6.86888	0.031759	-0.198646	0.031767	-0.177221	0.031754	4.64135
0.029676	-0.150146	0.03095	-0.047509	0.031881	6.86889	0.031875	-0.198277	0.031883	-0.177762	0.03187	4.64109
0.029792	-0.150155	0.031066	-0.047389	0.031997	6.8689	0.031992	-0.197911	0.031999	-0.178294	0.031986	4.64083
0.029909	-0.150165	0.031182	-0.047269	0.032113	6.86892	0.032108	-0.197545	0.032116	-0.178836	0.032103	4.64056
0.030025	-0.150175	0.031299	-0.04713	0.03223	6.86893	0.032225	-0.197177	0.032232	-0.17933	0.032219	4.6403
0.030142	-0.150184	0.031415	-0.046765	0.032346	6.86895	0.032341	-0.196844	0.032349	-0.17986	0.032336	4.63983
0.030258	-0.150172	0.031532	-0.046238	0.032463	6.86896	0.032457	-0.197302	0.032465	-0.180365	0.032452	4.63918
0.030374	-0.150297	0.031648	-0.045701	0.032579	6.86897	0.032574	-0.197987	0.032581	-0.180794	0.032568	4.6385
0.030491	-0.150562	0.031764	-0.04516	0.032695	6.86897	0.03269	-0.198674	0.032698	-0.18083	0.032685	4.63782
0.030607	-0.15086	0.031881	-0.044629	0.032812	6.86883	0.032807	-0.199363	0.032814	-0.180469	0.032801	4.63715
0.030724	-0.151148	0.031997	-0.044102	0.032928	6.86866	0.032923	-0.200026	0.032931	-0.180049	0.032918	4.63649
0.03084	-0.151441	0.032114	-0.043572	0.033045	6.8685	0.033039	-0.200712	0.033047	-0.179631	0.033034	4.63581
0.030957	-0.15173	0.03223	-0.043038	0.033161	6.86833	0.033156	-0.201406	0.033163	-0.179221	0.03315	4.63514
0.031073	-0.152013	0.032346	-0.042501	0.033277	6.86816	0.033272	-0.202075	0.03328	-0.178779	0.033267	4.63447
0.031189	-0.152307	0.032463	-0.04199	0.033394	6.868	0.033389	-0.202783	0.033396	-0.178356	0.033383	4.63366
0.031306	-0.152597	0.032579	-0.041591	0.03351	6.86784	0.033505	-0.203622	0.033513	-0.177916	0.0335	4.63275
0.031422	-0.152938	0.032696	-0.041224	0.033627	6.86767	0.033621	-0.203995	0.033629	-0.177474	0.033616	4.63188
0.031539	-0.153129	0.032812	-0.040842	0.033743	6.86751	0.033738	-0.204256	0.033745	-0.177033	0.033732	4.63099
0.031655	-0.153226	0.032928	-0.040457	0.03386	6.86731	0.033854	-0.20451	0.033862	-0.17642	0.033849	4.6301
0.031771	-0.153327	0.033045	-0.040078	0.033976	6.86699	0.033971	-0.204763	0.033978	-0.175999	0.033965	4.62921
0.031888	-0.153426	0.033161	-0.039692	0.034092	6.86663	0.034087	-0.205016	0.034095	-0.175682	0.034082	4.62833
0.032004	-0.153523	0.033278	-0.039307	0.034209	6.86628	0.034204	-0.205271	0.034211	-0.175354	0.034198	4.62746
0.032121	-0.153621	0.033394	-0.038932	0.034325	6.8659	0.03432	-0.205526	0.034327	-0.175034	0.034314	4.62656
0.032237	-0.153719	0.033511	-0.03855	0.034442	6.86555	0.034436	-0.205782	0.034444	-0.17471	0.034431	4.62567
0.032353	-0.153817	0.033627	-0.038087	0.034558	6.86518	0.034553	-0.206002	0.03456	-0.174384	0.034547	4.62501
0.03247	-0.153948	0.033743	-0.03739	0.034674	6.86481	0.034669	-0.205964	0.034677	-0.174061	0.034664	4.62493
0.032586	-0.15424	0.03386	-0.036576	0.034791	6.86445	0.034786	-0.205639	0.034793	-0.17374	0.03478	4.62515
0.032703	-0.154586	0.033976	-0.035754	0.034907	6.86407	0.034902	-0.205281	0.03491	-0.173419	0.034897	4.62537
0.032819	-0.154922	0.034093	-0.034942	0.035024	6.86368	0.035018	-0.20491	0.035026	-0.173119	0.035013	4.62559
0.032936	-0.155247	0.034209	-0.034131	0.03514	6.86346	0.035135	-0.20455	0.035142	-0.172279	0.035129	4.62581
0.033052	-0.155579	0.034325	-0.033315	0.035256	6.86326	0.035251	-0.204177	0.035259	-0.171261	0.035246	4.62604
0.033168	-0.155917	0.034442	-0.032515	0.035373	6.86302	0.035368	-0.203814	0.035375	-0.170238	0.035362	4.62626
0.033285	-0.156245	0.034558	-0.031708	0.035489	6.8628	0.035484	-0.203452	0.035492	-0.169216	0.035479	4.62648
0.033401	-0.156578	0.034675	-0.030894	0.035606	6.86257	0.0356	-0.203089	0.035608	-0.168167	0.035595	4.6267
0.033518	-0.156918	0.034791	-0.030205	0.035722	6.86234	0.035717	-0.202773	0.035724	-0.167137	0.035711	4.62684
0.033634	-0.157248	0.034907	-0.030081	0.035838	6.86211	0.035833	-0.202686	0.035841	-0.166114	0.035828	4.62649
0.03375	-0.157551	0.035024	-0.03021	0.035955	6.86189	0.03595	-0.202682	0.035957	-0.165092	0.035944	4.62577
0.033867	-0.157825	0.03514	-0.03034	0.036071	6.86166	0.036066	-0.202685	0.036074	-0.164069	0.036061	4.62506
0.033983	-0.158092	0.035257	-0.030468	0.036188	6.86141	0.036182	-0.202689	0.03619	-0.16381	0.036177	4.62433
0.0341	-0.158339	0.035373	-0.030592	0.036304	6.86113	0.036299	-0.202693	0.036306	-0.164095	0.036293	4.62361
0.034216	-0.158598	0.035489	-0.030714	0.036421	6.86083	0.036415	-0.202696	0.036423	-0.164477	0.03641	4.62288
0.034332	-0.158857	0.035606	-0.030836	0.036537	6.86053	0.036532	-0.2027	0.036539	-0.164858	0.036526	4.62216
0.034449	-0.159112	0.035722	-0.030958	0.036653	6.86023	0.036648	-0.202703	0.036656	-0.165238	0.036643	4.62144
0.034565	-0.159377	0.035839	-0.031078	0.03677	6.85992	0.036764	-0.202707	0.036772	-0.165621	0.036759	4.62061
0.034682	-0.159646	0.035955	-0.031195	0.036886	6.85961	0.036881	-0.202738	0.036888	-0.166006	0.036875	4.61952
0.034798	-0.160134	0.036071	-0.031424	0.037003	6.85931	0.036997	-0.202974	0.037005	-0.166387	0.036992	4.61852
0.034915	-0.160844	0.036188	-0.031688	0.037119	6.85901	0.037114	-0.203353	0.037121	-0.166767	0.037108	4.61775
0.035031	-0.1616	0.036304	-0.031946	0.037235	6.85875	0.03723	-0.203752	0.037238	-0.167118	0.037225	4.61696
0.035147	-0.162356	0.036421	-0.032199	0.037352	6.85866	0.037346	-0.204153	0.037354	-0.167166	0.037341	4.61617
0.035264	-0.163114	0.036537	-0.032454	0.037468	6.85856	0.037463	-0.204541	0.03747	-0.167144	0.037457	4.61541
0.03538	-0.163873	0.036654	-0.032717	0.037585	6.85843	0.037579	-0.204944	0.037587	-0.167125	0.037574	4.61463
0.035497	-0.164635	0.03677	-0.032984	0.037701	6.85831	0.037696	-0.205335	0.037703	-0.167105	0.03769	4.61385
0.035613	-0.165427	0.036886	-0.033243	0.037817	6.85818	0.037812	-0.205727	0.03782	-0.167085	0.037807	4.61307
0.035729	-0.166173	0.037003	-0.033518	0.037934	6.85805	0.037929	-0.206122	0.037936	-0.167065	0.037923	4.61239
0.035846	-0.166904	0.037119	-0.033794	0.03805	6.85793	0.038045	-0.206393	0.038052	-0.167046	0.038039	4.61194
0.035962	-0.167666	0.037236	-0.034069	0.038167	6.8578	0.038161	-0.206526	0.038169	-0.167026	0.038156	4.61164
0.036079	-0.16847	0.037352	-0.034127	0.038283	6.85768	0.038278	-0.206636	0.038285	-0.167006	0.038272	4.61134
0.036195	-0.169269	0.037468	-0.034314	0.038399	6.85752	0.038394	-0.206749	0.038402	-0.166822	0.038389	4.61103
0.036311	-0.170122	0.037585	-0.034553	0.038516	6.85721	0.038511	-0.20686	0.038518	-0.166485	0.038505	4.61073
0.036428	-0.170938	0.037701	-0.034798	0.038632	6.85708	0.038627	-0.20697	0.038634	-0.166336	0.038622	4.61043
0.036544	-0.171737	0.037818	-0.035043	0.038749	6.857	0.038743	-0.207082	0.038751	-0.166236	0.038738	4.61013
0.036661	-0.172538	0.037934	-0.035286	0.038865	6.85692	0.03886	-0.207194	0.038867	-0.166138	0.038854	4.60982
0.036777	-0.173371	0.03805	-0.035528	0.038982	6.85684	0.038976	-0.207307	0.038984	-0.166038	0.038971	4.60952
0.036894	-0.174187	0.038167	-0.035771	0.039098	6.85675	0.039093	-0.20742	0.0391	-0.165939	0.039087	4.60916
0.03701	-0.174996	0.038283	-0.036017	0.039214	6.85667	0.039209	-0.207631	0.039217	-0.165839	0.039204	4.60885
0.037126	-0.175609	0.0384	-0.036262	0.039331	6.8566	0.039325	-0.207717	0.039333	-0.165741	0.03932	4.60874
0.037243	-0.176028	0.038516	-0.036278	0.039447	6.85651	0.039442	-0.20779	0.039449	-0.16564	0.039436	4.6087
0.037359	-0.176376	0.038632	-0.035867	0.039564	6.8564	0.039558	-0.207864	0.039566	-0.166139	0.039553	4.60866
0.037476	-0.176742	0.038749	-0.035324	0.03968	6.85607	0.039675	-0.207938	0.039682	-0.167233	0.039669	4.60862
0.037592	-0.177105	0.038865	-0.034782	0.039796	6.85565	0.039791	-0.208013	0.039799	-0.168579	0.039786	4.60858
0.037708	-0.177452	0.038982	-0.034247	0.039913	6.85525	0.039907	-0.208086	0.039915	-0.169994	0.039902	4.60855
0.037825	-0.177809	0.039098	-0.033714	0.040029	6.85486	0.040024	-0.208159	0.040031	-0.17138	0.040018	4.60851
0.037941	-0.178172	0.039214	-0.033181	0.040146	6.85445	0.04014	-0.208233	0.040148	-0.172761	0.040135	4.60847
0.038058	-0.178536	0.039331	-0.032649	0.040262	6.85402	0.040257	-0.208307	0.040264	-0.174143	0.040251	4.60853
0.038174	-0.178887	0.039447	-0.032116	0.040378	6.85361	0.040373	-0.207801	0.040381	-0.175527	0.040368	4.60856
0.03829	-0.179167	0.039564	-0.031592	0.040495	6.85321	0.040489	-0.207278	0.040497	-0.17694	0.040484	4.6084
0.038407	-0.179295	0.03968	-0.03139	0.040611	6.85281	0.040606	-0.20675	0.040613	-0.178307	0.0406	4.6082
0.038523	-0.179365	0.039797	-0.031496	0.040728	6.85253	0.040722	-0.206218	0.04073	-0.179112	0.040717	4.60799
0.03864	-0.179439	0.039913	-0.03167	0.040844	6.85284	0.040839	-0.205682	0.040846	-0.17946	0.040833	4.60778
0.038756	-0.179511	0.040029	-0.031843	0.04096	6.85323	0.040955	-0.205159	0.040963	-0.179696	0.04095	4.60757
0.038872	-0.179584	0.040146	-0.032021	0.041077	6.85364	0.041071	-0.204631	0.041079	-0.179922	0.041066	4.60736
0.038989	-0.179656	0.040262	-0.03219	0.041193	6.85405	0.041188	-0.204099	0.041195	-0.180145	0.041182	4.60715
0.039105	-0.179729	0.040379	-0.032364	0.04131	6.85447	0.041304	-0.203579	0.041312	-0.180367	0.041299	4.60695
0.039222	-0.1798	0.040495	-0.03254	0.041426	6.85488	0.041421	-0.203054	0.041428	-0.180593	0.041415	4.60669
0.039338	-0.179898	0.040611	-0.032713	0.041543	6.85529	0.041537	-0.202881	0.041545	-0.180818	0.041532	4.60627
0.039455	-0.180239	0.040728	-0.032818	0.041659	6.85572	0.041654	-0.202783	0.041661	-0.181042	0.041648	4.60574
0.039571	-0.180649	0.040844	-0.032652	0.041775	6.85611	0.04177	-0.202688	0.041777	-0.181263	0.041764	4.6052
0.039687	-0.181079	0.040961	-0.032274	0.041892	6.85642	0.041886	-0.202593	0.041894	-0.182023	0.041881	4.60467
0.039804	-0.1815	0.041077	-0.031847	0.042008	6.85621	0.042003	-0.202501	0.04201	-0.182084	0.041997	4.60412
0.03992	-0.18192	0.041193	-0.03142	0.042125	6.85602	0.042119	-0.202407	0.042127	-0.181943	0.042114	4.60358
0.040037	-0.182341	0.04131	-0.031005	0.042241	6.85582	0.042236	-0.202312	0.042243	-0.181792	0.04223	4.60305
0.040153	-0.18278	0.041426	-0.030585	0.042357	6.85562	0.042352	-0.202223	0.042359	-0.181642	0.042347	4.6025
0.040269	-0.183193	0.041543	-0.030159	0.042474	6.85542	0.042468	-0.202132	0.042476	-0.181487	0.042463	4.60196
0.040386	-0.183603	0.041659	-0.029744	0.04259	6.85524	0.042585	-0.202043	0.042592	-0.181339	0.042579	4.60132
0.040502	-0.184028	0.041775	-0.029311	0.042707	6.85503	0.042701	-0.20182	0.042709	-0.181187	0.042696	4.60092
0.040619	-0.184074	0.041892	-0.028857	0.042823	6.85484	0.042818	-0.201506	0.042825	-0.18103	0.042812	4.60096
0.040735	-0.183862	0.042008	-0.028252	0.042939	6.85465	0.042934	-0.201169	0.042941	-0.180832	0.042929	4.60099
0.040851	-0.183615	0.042125	-0.027525	0.043056	6.8545	0.04305	-0.200842	0.043058	-0.180562	0.043045	4.60103
0.040968	-0.183376	0.042241	-0.026779	0.043172	6.85433	0.043167	-0.200518	0.043174	-0.180607	0.043161	4.60107
0.041084	-0.183129	0.042357	-0.025995	0.043289	6.85407	0.043283	-0.200194	0.043291	-0.180698	0.043278	4.6011
0.041201	-0.18287	0.042474	-0.025239	0.043405	6.85382	0.0434	-0.199881	0.043407	-0.180788	0.043394	4.60114
0.041317	-0.182625	0.04259	-0.02447	0.043522	6.85357	0.043516	-0.199563	0.043524	-0.180877	0.043511	4.60118
0.041434	-0.182374	0.042707	-0.023734	0.043638	6.85332	0.043632	-0.19924	0.04364	-0.180966	0.043627	4.60121
0.04155	-0.182119	0.042823	-0.022951	0.043754	6.85306	0.043749	-0.198923	0.043756	-0.181054	0.043743	4.6012
0.041666	-0.181867	0.04294	-0.022193	0.043871	6.85281	0.043865	-0.1986	0.043873	-0.181145	0.04386	4.601
0.041783	-0.181588	0.043056	-0.021931	0.043987	6.85255	0.043982	-0.19844	0.043989	-0.181233	0.043976	4.60064
0.041899	-0.181301	0.043172	-0.022093	0.044104	6.85229	0.044098	-0.19847	0.044106	-0.181239	0.044093	4.60029
0.042016	-0.181012	0.043289	-0.022398	0.04422	6.85207	0.044214	-0.198564	0.044222	-0.181336	0.044209	4.59993
0.042132	-0.180731	0.043405	-0.022698	0.044336	6.85203	0.044331	-0.198659	0.044338	-0.181722	0.044325	4.59957
0.042248	-0.18044	0.043522	-0.023002	0.044453	6.85203	0.044447	-0.198755	0.044455	-0.182138	0.044442	4.59922
0.042365	-0.180155	0.043638	-0.023316	0.044569	6.85203	0.044564	-0.19885	0.044571	-0.182568	0.044558	4.59886
0.042481	-0.17987	0.043754	-0.023624	0.044686	6.85203	0.04468	-0.198948	0.044688	-0.182982	0.044675	4.5985
0.042598	-0.179583	0.043871	-0.02393	0.044802	6.85203	0.044796	-0.199049	0.044804	-0.183407	0.044791	4.59815
0.042714	-0.179303	0.043987	-0.024237	0.044918	6.85203	0.044913	-0.199149	0.04492	-0.183816	0.044907	4.59811
0.04283	-0.179044	0.044104	-0.024531	0.045035	6.85204	0.045029	-0.199251	0.045037	-0.184238	0.045024	4.59849
0.042947	-0.179203	0.04422	-0.024709	0.045151	6.85204	0.045146	-0.199321	0.045153	-0.184659	0.04514	4.5989
0.043063	-0.179516	0.044336	-0.025083	0.045268	6.85204	0.045262	-0.198695	0.04527	-0.185309	0.045257	4.5993
0.04318	-0.179846	0.044453	-0.025513	0.045384	6.8521	0.045379	-0.198014	0.045386	-0.185469	0.045373	4.59971
0.043296	-0.180178	0.044569	-0.025966	0.0455	6.85235	0.045495	-0.19735	0.045502	-0.185303	0.045489	4.60012
0.043413	-0.180503	0.044686	-0.026408	0.045617	6.85259	0.045611	-0.196694	0.045619	-0.185104	0.045606	4.60054
0.043529	-0.180839	0.044802	-0.026855	0.045733	6.85283	0.045728	-0.196022	0.045735	-0.184913	0.045722	4.60094
0.043645	-0.181168	0.044918	-0.027315	0.04585	6.85307	0.045844	-0.195358	0.045852	-0.184715	0.045839	4.60135
0.043762	-0.181489	0.045035	-0.027758	0.045966	6.85331	0.045961	-0.194685	0.045968	-0.184525	0.045955	4.60175
0.043878	-0.181832	0.045151	-0.02821	0.046083	6.85356	0.046077	-0.194022	0.046084	-0.184329	0.046072	4.60184
0.043995	-0.181991	0.045268	-0.02864	0.046199	6.8538	0.046193	-0.193359	0.046201	-0.184133	0.046188	4.60143
0.044111	-0.181766	0.045384	-0.029008	0.046315	6.85404	0.04631	-0.192749	0.046317	-0.183938	0.046304	4.60091
0.044227	-0.181512	0.0455	-0.029124	0.046432	6.8543	0.046426	-0.193116	0.046434	-0.183298	0.046421	4.60038
0.044344	-0.181249	0.045617	-0.029216	0.046548	6.85446	0.046543	-0.19364	0.04655	-0.183111	0.046537	4.59984
0.04446	-0.18099	0.045733	-0.029311	0.046665	6.85417	0.046659	-0.19418	0.046666	-0.183109	0.046654	4.59932
0.044577	-0.18073	0.04585	-0.029406	0.046781	6.85387	0.046775	-0.194704	0.046783	-0.183115	0.04677	4.5988
0.044693	-0.180467	0.045966	-0.029503	0.046897	6.85359	0.046892	-0.195227	0.046899	-0.183121	0.046886	4.59828
0.044809	-0.180197	0.046083	-0.029594	0.047014	6.8533	0.047008	-0.19575	0.047016	-0.183127	0.047003	4.59774
0.044926	-0.179942	0.046199	-0.029689	0.04713	6.85301	0.047125	-0.196266	0.047132	-0.183133	0.047119	4.59721
0.045042	-0.179681	0.046315	-0.029784	0.047247	6.85272	0.047241	-0.196814	0.047248	-0.183139	0.047236	4.59669
0.045159	-0.179784	0.046432	-0.029931	0.047363	6.85242	0.047357	-0.197325	0.047365	-0.183145	0.047352	4.59618
0.045275	-0.180044	0.046548	-0.030183	0.047479	6.85213	0.047474	-0.197759	0.047481	-0.183151	0.047468	4.59566
0.045392	-0.180292	0.046665	-0.030606	0.047596	6.85181	0.04759	-0.197661	0.047598	-0.183294	0.047585	4.59513
0.045508	-0.180557	0.046781	-0.031075	0.047712	6.85116	0.047707	-0.197291	0.047714	-0.182847	0.047701	4.5946
0.045624	-0.180807	0.046897	-0.031547	0.047829	6.85089	0.047823	-0.196925	0.04783	-0.182381	0.047818	4.59408
0.045741	-0.181058	0.047014	-0.032016	0.047945	6.8506	0.047939	-0.196565	0.047947	-0.181915	0.047934	4.59356
0.045857	-0.181307	0.04713	-0.032465	0.048061	6.85031	0.048056	-0.196188	0.048063	-0.181451	0.04805	4.59304
0.045974	-0.18155	0.047247	-0.032926	0.048178	6.85003	0.048172	-0.195821	0.04818	-0.180989	0.048167	4.5925
0.04609	-0.181791	0.047363	-0.033403	0.048294	6.84976	0.048289	-0.195454	0.048296	-0.180528	0.048283	4.59199
0.046206	-0.182032	0.047479	-0.033862	0.048411	6.84948	0.048405	-0.195083	0.048413	-0.180068	0.0484	4.59182
0.046323	-0.182195	0.047596	-0.034327	0.048527	6.84919	0.048521	-0.194755	0.048529	-0.179588	0.048516	4.59213
0.046439	-0.182126	0.047712	-0.034797	0.048644	6.84891	0.048638	-0.194801	0.048645	-0.179242	0.048632	4.59245
0.046556	-0.182064	0.047829	-0.035344	0.04876	6.84863	0.048754	-0.195227	0.048762	-0.179386	0.048749	4.59276
0.046672	-0.181997	0.047945	-0.035881	0.048876	6.84851	0.048871	-0.195685	0.048878	-0.179653	0.048865	4.59306
0.046788	-0.181931	0.048061	-0.036413	0.048993	6.84847	0.048987	-0.196146	0.048995	-0.179931	0.048982	4.59335
0.046905	-0.181864	0.048178	-0.036942	0.049109	6.84843	0.049104	-0.196605	0.049111	-0.180196	0.049098	4.59367
0.047021	-0.181798	0.048294	-0.037468	0.049226	6.84839	0.04922	-0.197064	0.049227	-0.180473	0.049214	4.59398
0.047138	-0.181731	0.048411	-0.038012	0.049342	6.84835	0.049336	-0.197502	0.049344	-0.180749	0.049331	4.59429
0.047254	-0.181663	0.048527	-0.038556	0.049458	6.84832	0.049453	-0.197961	0.04946	-0.181012	0.049447	4.5946
0.047371	-0.181593	0.048644	-0.039097	0.049575	6.84828	0.049569	-0.198424	0.049577	-0.181286	0.049564	4.59484
0.047487	-0.181524	0.04876	-0.039474	0.049691	6.84824	0.049686	-0.198847	0.049693	-0.181561	0.04968	4.59494
0.047603	-0.181484	0.048876	-0.039302	0.049808	6.84821	0.049802	-0.198974	0.049809	-0.181691	0.049797	4.59503
0.04772	-0.181815	0.048993	-0.039024	0.049924	6.84817	0.049918	-0.198846	0.049926	-0.181577	0.049913	4.59513
0.047836	-0.182202	0.049109	-0.038729	0.05004	6.84815	0.050035	-0.1987	0.050042	-0.181553	0.050029	4.59523
0.047953	-0.182629	0.049226	-0.038458	0.050157	6.84815	0.050151	-0.19855	0.050159	-0.181531	0.050146	4.59533
0.048069	-0.183034	0.049342	-0.038167	0.050273	6.84815	0.050268	-0.198401	0.050275	-0.181507	0.050262	4.59542
0.048185	-0.183448	0.049458	-0.037874	0.05039	6.84815	0.050384	-0.198258	0.050391	-0.181485	0.050379	4.59552
0.048302	-0.183875	0.049575	-0.037595	0.050506	6.84815	0.0505	-0.198109	0.050508	-0.181462	0.050495	4.59562
0.048418	-0.18428	0.049691	-0.037318	0.050623	6.84815	0.050617	-0.197962	0.050624	-0.18144	0.050611	4.59573
0.048535	-0.184685	0.049808	-0.036918	0.050739	6.84815	0.050733	-0.197812	0.050741	-0.181416	0.050728	4.59572
0.048651	-0.185112	0.049924	-0.036065	0.050855	6.84816	0.05085	-0.197708	0.050857	-0.181392	0.050844	4.59539
0.048767	-0.185554	0.05004	-0.035348	0.050972	6.84816	0.050966	-0.197944	0.050973	-0.181266	0.050961	4.59507
0.048884	-0.18607	0.050157	-0.034615	0.051088	6.84818	0.051082	-0.198761	0.05109	-0.180765	0.051077	4.59473
0.049	-0.186409	0.050273	-0.033881	0.051205	6.84839	0.051199	-0.199595	0.051206	-0.180128	0.051193	4.59439
0.049117	-0.186744	0.05039	-0.033119	0.051321	6.8487	0.051315	-0.200392	0.051323	-0.179459	0.05131	4.59406
0.049233	-0.187079	0.050506	-0.032389	0.051437	6.84901	0.051432	-0.20123	0.051439	-0.178793	0.051426	4.59374
0.04935	-0.187413	0.050622	-0.031664	0.051554	6.84933	0.051548	-0.20204	0.051555	-0.17816	0.051543	4.59341
0.049466	-0.187748	0.050739	-0.030942	0.05167	6.84964	0.051664	-0.202846	0.051672	-0.177496	0.051659	4.59308
0.049582	-0.188094	0.050855	-0.030191	0.051787	6.84996	0.051781	-0.203666	0.051788	-0.176834	0.051775	4.59272
0.049699	-0.188428	0.050972	-0.029682	0.051903	6.85029	0.051897	-0.204482	0.051905	-0.176205	0.051892	4.59242
0.049815	-0.188755	0.051088	-0.029501	0.052019	6.8506	0.052014	-0.205234	0.052021	-0.175546	0.052008	4.5924
0.049932	-0.188818	0.051204	-0.029392	0.052136	6.85092	0.05213	-0.205483	0.052137	-0.175	0.052125	4.59247
0.050048	-0.188802	0.051321	-0.029279	0.052252	6.85121	0.052246	-0.205382	0.052254	-0.174977	0.052241	4.59254
0.050164	-0.18921	0.051437	-0.029171	0.052369	6.85154	0.052363	-0.205282	0.05237	-0.175148	0.052357	4.59261
0.050281	-0.189617	0.051554	-0.029053	0.052485	6.85188	0.052479	-0.205182	0.052487	-0.175318	0.052474	4.59269
0.050397	-0.190031	0.05167	-0.028945	0.052601	6.85222	0.052596	-0.20508	0.052603	-0.175487	0.05259	4.59276
0.050514	-0.190444	0.051787	-0.028828	0.052718	6.85258	0.052712	-0.204978	0.05272	-0.175657	0.052707	4.59283
0.05063	-0.190847	0.051903	-0.028722	0.052834	6.8529	0.052829	-0.204875	0.052836	-0.175826	0.052823	4.5929
0.050746	-0.191261	0.052019	-0.028605	0.052951	6.85325	0.052945	-0.204774	0.052952	-0.175995	0.052939	4.59313
0.050863	-0.191669	0.052136	-0.027655	0.053067	6.8536	0.053061	-0.204668	0.053069	-0.176163	0.053056	4.59395
0.050979	-0.19208	0.052252	-0.02601	0.053184	6.85395	0.053178	-0.204538	0.053185	-0.176322	0.053172	4.59514
0.051096	-0.19257	0.052369	-0.024407	0.0533	6.85431	0.053294	-0.204399	0.053302	-0.176234	0.053289	4.59636
0.051212	-0.192677	0.052485	-0.022732	0.053416	6.85464	0.053411	-0.204358	0.053418	-0.175967	0.053405	4.59757
0.051328	-0.192371	0.052601	-0.021138	0.053533	6.85627	0.053527	-0.204318	0.053534	-0.175701	0.053522	4.59879
0.051445	-0.192065	0.052718	-0.01955	0.053649	6.85923	0.053643	-0.20428	0.053651	-0.175434	0.053638	4.60001
0.051561	-0.191761	0.052834	-0.017889	0.053766	6.86209	0.05376	-0.204239	0.053767	-0.175155	0.053754	4.60123
0.051678	-0.191455	0.052951	-0.016233	0.053882	6.86507	0.053876	-0.2042	0.053884	-0.17489	0.053871	4.60245
0.051794	-0.191158	0.053067	-0.01473	0.053998	6.86794	0.053993	-0.204159	0.054	-0.174624	0.053987	4.60367
0.051911	-0.190854	0.053183	-0.013009	0.054115	6.87082	0.054109	-0.20412	0.054116	-0.174346	0.054104	4.60522
0.052027	-0.19055	0.0533	-0.01032	0.054231	6.87371	0.054225	-0.203846	0.054233	-0.174081	0.05422	4.60777
0.052143	-0.190141	0.053416	-0.007524	0.054348	6.87674	0.054342	-0.202317	0.054349	-0.173768	0.054336	4.61062
0.05226	-0.188368	0.053533	-0.004602	0.054464	6.87965	0.054458	-0.199563	0.054466	-0.173111	0.054453	4.61349
0.052376	-0.186744	0.053649	-0.001683	0.05458	6.88247	0.054575	-0.196478	0.054582	-0.172002	0.054569	4.61631
0.052493	-0.185254	0.053765	0.001371	0.054697	6.88621	0.054691	-0.193559	0.054698	-0.170941	0.054686	4.61906
0.052609	-0.183813	0.053882	0.004137	0.054813	6.89009	0.054807	-0.190459	0.054815	-0.169835	0.054802	4.62193
0.052725	-0.182319	0.053998	0.007176	0.05493	6.89382	0.054924	-0.187377	0.054931	-0.168777	0.054918	4.6248
0.052842	-0.180852	0.054115	0.010065	0.055046	6.89774	0.05504	-0.184342	0.055048	-0.167667	0.055035	4.62763
0.052958	-0.179369	0.054231	0.012948	0.055162	6.9015	0.055157	-0.181416	0.055164	-0.166566	0.055151	4.6304
0.053075	-0.177873	0.054347	0.015983	0.055279	6.90528	0.055273	-0.178464	0.05528	-0.165512	0.055268	4.6341
0.053191	-0.17642	0.054464	0.019226	0.055395	6.90925	0.055389	-0.175248	0.055397	-0.164328	0.055384	4.64038
0.053307	-0.174878	0.05458	0.022856	0.055512	6.91306	0.055506	-0.171772	0.055513	-0.162225	0.0555	4.64694
0.053424	-0.172251	0.054697	0.02666	0.055628	6.91689	0.055622	-0.168323	0.05563	-0.158088	0.055617	4.65334
0.05354	-0.169198	0.054813	0.030275	0.055745	6.9208	0.055739	-0.165057	0.055746	-0.154057	0.055733	4.66
0.053657	-0.166016	0.05493	0.034062	0.055861	6.92589	0.055855	-0.161779	0.055862	-0.150058	0.05585	4.66658
0.053773	-0.162918	0.055046	0.037661	0.055977	6.93141	0.055971	-0.158371	0.055979	-0.146229	0.055966	4.673
0.05389	-0.159828	0.055162	0.041432	0.056094	6.93633	0.056088	-0.154941	0.056095	-0.142212	0.056082	4.6796
0.054006	-0.15671	0.055279	0.045014	0.05621	6.94192	0.056204	-0.151706	0.056212	-0.138199	0.056199	4.68604
0.054122	-0.15352	0.055395	0.048771	0.056327	6.94708	0.056321	-0.14838	0.056328	-0.13419	0.056315	4.69269
0.054239	-0.150411	0.055512	0.052338	0.056443	6.95207	0.056437	-0.145103	0.056444	-0.130185	0.056432	4.69956
0.054355	-0.147301	0.055628	0.057604	0.056559	6.95752	0.056553	-0.141701	0.056561	-0.126092	0.056548	4.70751
0.054472	-0.144	0.055744	0.063018	0.056676	6.96278	0.05667	-0.137109	0.056677	-0.121089	0.056664	4.71514
0.054588	-0.13911	0.055861	0.068422	0.056792	6.96806	0.056786	-0.132012	0.056794	-0.112737	0.056781	4.723
0.054704	-0.134018	0.055977	0.073792	0.056909	6.97318	0.056903	-0.12705	0.05691	-0.104488	0.056897	4.73056
0.054821	-0.128978	0.056094	0.078918	0.057025	6.97838	0.057019	-0.122064	0.057027	-0.096246	0.057014	4.73822
0.054937	-0.123989	0.05621	0.084291	0.057141	6.98346	0.057136	-0.116867	0.057143	-0.088012	0.05713	4.74612
0.055054	-0.119029	0.056326	0.089654	0.057258	6.9882	0.057252	-0.111569	0.057259	-0.079784	0.057247	4.75371
0.05517	-0.113968	0.056443	0.095007	0.057374	6.99334	0.057368	-0.106532	0.057376	-0.071564	0.057363	4.7614
0.055286	-0.108953	0.056559	0.100366	0.057491	6.99813	0.057485	-0.101672	0.057492	-0.063351	0.057479	4.7694
0.055403	-0.103984	0.056676	0.105985	0.057607	7.00295	0.057601	-0.09674	0.057609	-0.055144	0.057596	4.77746
0.055519	-0.09903	0.056792	0.111539	0.057723	7.00838	0.057718	-0.091299	0.057725	-0.046804	0.057712	4.78611
0.055636	-0.093813	0.056908	0.117975	0.05784	7.01326	0.057834	-0.08551	0.057841	-0.037414	0.057829	4.79489
0.055752	-0.088159	0.057025	0.123833	0.057956	7.01819	0.05795	-0.080111	0.057958	-0.027038	0.057945	4.80379
0.055869	-0.082645	0.057141	0.130282	0.058073	7.02355	0.058067	-0.074772	0.058074	-0.016614	0.058061	4.81297
0.055985	-0.077315	0.057258	0.136428	0.058189	7.02976	0.058183	-0.069394	0.058191	-0.006119	0.058178	4.8218
0.056101	-0.07189	0.057374	0.142846	0.058306	7.03594	0.0583	-0.063907	0.058307	0.004791	0.058294	4.83064
0.056218	-0.06662	0.05749	0.14895	0.058422	7.04193	0.058416	-0.058506	0.058423	0.015193	0.058411	4.8395
0.056334	-0.061076	0.057607	0.155045	0.058538	7.04797	0.058532	-0.052798	0.05854	0.025588	0.058527	4.84838
0.056451	-0.055744	0.057723	0.161163	0.058655	7.05427	0.058649	-0.04738	0.058656	0.035978	0.058643	4.85726
0.056567	-0.050424	0.05784	0.167722	0.058771	7.06018	0.058765	-0.042088	0.058773	0.04636	0.05876	4.86586
0.056683	-0.044945	0.057956	0.173824	0.058888	7.06636	0.058882	-0.036602	0.058889	0.056829	0.058876	4.87366
0.0568	-0.039333	0.058073	0.179651	0.059004	7.07279	0.058998	-0.031067	0.059005	0.067816	0.058993	4.88148
0.056916	-0.033496	0.058189	0.185221	0.05912	7.07863	0.059114	-0.025574	0.059122	0.079014	0.059109	4.88931
0.057033	-0.027665	0.058305	0.19103	0.059237	7.08453	0.059231	-0.0201	0.059238	0.090589	0.059225	4.89716
0.057149	-0.021839	0.058422	0.196559	0.059353	7.08954	0.059347	-0.014569	0.059355	0.101633	0.059342	4.90493
0.057265	-0.015855	0.058538	0.202099	0.05947	7.09316	0.059464	-0.00894	0.059471	0.112672	0.059458	4.91249
0.057382	-0.009949	0.058655	0.207892	0.059586	7.09681	0.05958	-0.003516	0.059587	0.123705	0.059575	4.92039
0.057498	-0.004233	0.058771	0.213416	0.059702	7.10063	0.059696	0.001891	0.059704	0.134834	0.059691	4.9282
0.057615	0.001676	0.058887	0.219224	0.059819	7.10434	0.059813	0.007352	0.05982	0.146376	0.059807	4.93589
0.057731	0.007712	0.059004	0.224939	0.059935	7.10797	0.059929	0.012996	0.059937	0.157396	0.059924	4.94383
0.057848	0.013513	0.05912	0.229598	0.060052	7.11163	0.060046	0.018432	0.060053	0.16839	0.06004	4.95057
0.057964	0.019063	0.059237	0.234245	0.060168	7.11534	0.060162	0.022988	0.060169	0.179333	0.060157	4.95688
0.05808	0.023453	0.059353	0.238862	0.060285	7.11907	0.060278	0.026703	0.060286	0.190356	0.060273	4.96296
0.058197	0.027648	0.059469	0.243271	0.060401	7.12284	0.060395	0.030536	0.060402	0.200888	0.060389	4.96911
0.058313	0.03171	0.059586	0.247903	0.060517	7.12582	0.060511	0.034358	0.060519	0.211416	0.060506	4.97547
0.05843	0.035919	0.059702	0.252529	0.060634	7.12821	0.060628	0.038109	0.060635	0.22205	0.060622	4.98159
0.058546	0.040223	0.059819	0.257123	0.06075	7.13075	0.060744	0.041783	0.060751	0.233057	0.060739	4.98772
0.058662	0.044359	0.059935	0.261514	0.060867	7.13328	0.060861	0.045574	0.060868	0.243577	0.060855	4.99393
0.058779	0.048505	0.060051	0.266167	0.060983	7.13574	0.060977	0.049356	0.060984	0.254094	0.060972	5.00036
0.058895	0.052743	0.060168	0.271212	0.061099	7.13819	0.061093	0.053128	0.061101	0.264721	0.061088	5.00586
0.059012	0.056999	0.060284	0.275754	0.061216	7.14057	0.06121	0.056692	0.061217	0.275664	0.061204	5.00885
0.059128	0.061936	0.060401	0.279662	0.061332	7.14289	0.061326	0.059706	0.061333	0.285411	0.061321	5.01157
0.059244	0.066027	0.060517	0.283757	0.061449	7.14527	0.061443	0.062597	0.06145	0.293225	0.061437	5.01429
0.059361	0.070001	0.060633	0.287849	0.061565	7.14754	0.061559	0.06554	0.061566	0.301299	0.061554	5.01699
0.059477	0.073957	0.06075	0.291936	0.061681	7.1488	0.061675	0.06842	0.061683	0.309024	0.06167	5.01963
0.059594	0.077895	0.060866	0.29602	0.061798	7.14968	0.061792	0.071346	0.061799	0.316749	0.061786	5.02237
0.05971	0.081848	0.060983	0.300101	0.061914	7.15057	0.061908	0.074217	0.061916	0.32456	0.061903	5.0251
0.059827	0.085891	0.061099	0.304178	0.062031	7.15148	0.062025	0.077127	0.062032	0.332631	0.062019	5.02775
0.059943	0.089811	0.061216	0.308216	0.062147	7.15238	0.062141	0.079936	0.062148	0.340355	0.062136	5.03036
0.060059	0.093818	0.061332	0.311949	0.062263	7.1533	0.062257	0.082781	0.062265	0.34817	0.062252	5.03202
0.060176	0.097537	0.061448	0.314614	0.06238	7.15424	0.062374	0.085344	0.062381	0.356068	0.062368	5.03256
0.060292	0.100313	0.061565	0.316374	0.062496	7.15519	0.06249	0.086994	0.062498	0.362309	0.062485	5.03312
0.060409	0.101678	0.061681	0.318133	0.062613	7.15612	0.062607	0.088324	0.062614	0.365937	0.062601	5.03366
0.060525	0.103036	0.061798	0.319905	0.062729	7.15709	0.062723	0.089693	0.06273	0.369675	0.062718	5.0342
0.060641	0.10439	0.061914	0.321725	0.062846	7.15809	0.062839	0.091111	0.062847	0.373258	0.062834	5.03475
0.060758	0.105738	0.06203	0.323401	0.062962	7.15903	0.062956	0.092454	0.062963	0.37684	0.06295	5.03531
0.060874	0.107094	0.062147	0.32517	0.063078	7.15998	0.063072	0.093842	0.06308	0.380469	0.063067	5.03586
0.060991	0.10848	0.062263	0.326988	0.063195	7.16094	0.063189	0.095203	0.063196	0.384209	0.063183	5.03641
0.061107	0.109813	0.06238	0.328612	0.063311	7.16188	0.063305	0.096561	0.063312	0.387793	0.0633	5.03694
0.061223	0.111172	0.062496	0.329958	0.063428	7.16283	0.063421	0.09796	0.063429	0.391426	0.063416	5.03721
0.06134	0.112656	0.062612	0.331056	0.063544	7.1638	0.063538	0.098902	0.063545	0.39483	0.063532	5.03699
0.061456	0.114002	0.062729	0.332173	0.06366	7.16475	0.063654	0.099127	0.063662	0.396913	0.063649	5.03676
0.061573	0.114733	0.062845	0.333238	0.063777	7.16569	0.063771	0.099178	0.063778	0.398231	0.063765	5.03653
0.061689	0.115461	0.062962	0.334302	0.063893	7.16657	0.063887	0.099231	0.063894	0.399567	0.063882	5.03631
0.061805	0.116188	0.063078	0.335365	0.06401	7.16695	0.064003	0.099285	0.064011	0.400941	0.063998	5.03608
0.061922	0.116911	0.063194	0.336437	0.064126	7.16679	0.06412	0.099338	0.064127	0.40226	0.064114	5.03585
0.062038	0.117632	0.063311	0.33755	0.064242	7.16663	0.064236	0.09939	0.064244	0.403579	0.064231	5.03562
0.062155	0.118351	0.063427	0.338612	0.064359	7.16648	0.064353	0.099443	0.06436	0.404917	0.064347	5.03532
0.062271	0.119068	0.063544	0.339643	0.064475	7.16632	0.064469	0.099495	0.064476	0.406293	0.064464	5.03461
0.062388	0.119719	0.06366	0.340404	0.064592	7.16616	0.064586	0.099567	0.064593	0.407569	0.06458	5.03342
0.062504	0.120088	0.063776	0.340552	0.064708	7.166	0.064702	0.099721	0.064709	0.408408	0.064697	5.03231
0.06262	0.120114	0.063893	0.340705	0.064824	7.16584	0.064818	0.099922	0.064826	0.408226	0.064813	5.03121
0.062737	0.119975	0.064009	0.340851	0.064941	7.1656	0.064935	0.10009	0.064942	0.407737	0.064929	5.03014
0.062853	0.119839	0.064126	0.340997	0.065057	7.16517	0.065051	0.100256	0.065058	0.407267	0.065046	5.02902
0.06297	0.119701	0.064242	0.341144	0.065174	7.16477	0.065168	0.100421	0.065175	0.406797	0.065162	5.0279
0.063086	0.119566	0.064359	0.341297	0.06529	7.16455	0.065284	0.100581	0.065291	0.406326	0.065279	5.02682
0.063202	0.119428	0.064475	0.341443	0.065407	7.16433	0.0654	0.100752	0.065408	0.405848	0.065395	5.02569
0.063319	0.119294	0.064591	0.341589	0.065523	7.16411	0.065517	0.100919	0.065524	0.405358	0.065511	5.02458
0.063435	0.119156	0.064708	0.341771	0.065639	7.16389	0.065633	0.101084	0.06564	0.404887	0.065628	5.02328
0.063552	0.119127	0.064824	0.342127	0.065756	7.16367	0.06575	0.101206	0.065757	0.404253	0.065744	5.02152
0.063668	0.11944	0.064941	0.34237	0.065872	7.16346	0.065866	0.101006	0.065873	0.403023	0.065861	5.0197
0.063784	0.119885	0.065057	0.342603	0.065989	7.16324	0.065982	0.100364	0.06599	0.401313	0.065977	5.01787
0.063901	0.120326	0.065173	0.342838	0.066105	7.16318	0.066099	0.099659	0.066106	0.399683	0.066093	5.01604
0.064017	0.120782	0.06529	0.343085	0.066221	7.16345	0.066215	0.098969	0.066223	0.398026	0.06621	5.01426
0.064134	0.121243	0.065406	0.343325	0.066338	7.16379	0.066332	0.098274	0.066339	0.39633	0.066326	5.01241
0.06425	0.121714	0.065523	0.34355	0.066454	7.16409	0.066448	0.097549	0.066455	0.394697	0.066443	5.01056
0.064367	0.122167	0.065639	0.343796	0.066571	7.16439	0.066564	0.096864	0.066572	0.393062	0.066559	5.00876
0.064483	0.122619	0.065755	0.344014	0.066687	7.16468	0.066681	0.096184	0.066688	0.391427	0.066675	5.00696
0.064599	0.123069	0.065872	0.344039	0.066803	7.16498	0.066797	0.095484	0.066805	0.389791	0.066792	5.00519
0.064716	0.123489	0.065988	0.343538	0.06692	7.16528	0.066914	0.09453	0.066921	0.388155	0.066908	5.00337
0.064832	0.123556	0.066105	0.34289	0.067036	7.16557	0.06703	0.093159	0.067037	0.386385	0.067025	5.00162
0.064949	0.122962	0.066221	0.342236	0.067153	7.16587	0.067146	0.091668	0.067154	0.384287	0.067141	4.9998
0.065065	0.122288	0.066337	0.341559	0.067269	7.16598	0.067263	0.090224	0.06727	0.382114	0.067257	4.99799
0.065181	0.121639	0.066454	0.340912	0.067385	7.1656	0.067379	0.08872	0.067387	0.379939	0.067374	4.99621
0.065298	0.120982	0.06657	0.340256	0.067502	7.16495	0.067496	0.0873	0.067503	0.377763	0.06749	4.99437
0.065414	0.120302	0.066687	0.339589	0.067618	7.1643	0.067612	0.085891	0.067619	0.375584	0.067607	4.99259
0.065531	0.119635	0.066803	0.338963	0.067735	7.16366	0.067728	0.084438	0.067736	0.373404	0.067723	4.99079
0.065647	0.118981	0.066919	0.338249	0.067851	7.16303	0.067845	0.082987	0.067852	0.371221	0.067839	4.98894
0.065763	0.118277	0.067036	0.337308	0.067968	7.16237	0.067961	0.081537	0.067969	0.369078	0.067956	4.98701
0.06588	0.117261	0.067152	0.335876	0.068084	7.16173	0.068078	0.080143	0.068085	0.366801	0.068072	4.98555
0.065996	0.115968	0.067269	0.334439	0.0682	7.1611	0.068194	0.078887	0.068201	0.363955	0.068189	4.98417
0.066113	0.115247	0.067385	0.332951	0.068317	7.16045	0.068311	0.077743	0.068318	0.360861	0.068305	4.98284
0.066229	0.114527	0.067502	0.331511	0.068433	7.15965	0.068427	0.076582	0.068434	0.357732	0.068422	4.98149
0.066346	0.113809	0.067618	0.330025	0.06855	7.15851	0.068543	0.075375	0.068551	0.354599	0.068538	4.98013
0.066462	0.113092	0.067734	0.328601	0.068666	7.15728	0.06866	0.074235	0.068667	0.351523	0.068654	4.97877
0.066578	0.112376	0.067851	0.327178	0.068782	7.15604	0.068776	0.073076	0.068783	0.348495	0.068771	4.9774
0.066695	0.111661	0.067967	0.325735	0.068899	7.15477	0.068893	0.071901	0.0689	0.345351	0.068887	4.97607
0.066811	0.110948	0.068084	0.324296	0.069015	7.15353	0.069009	0.070744	0.069016	0.342204	0.069004	4.97472
0.066928	0.110257	0.0682	0.323208	0.069132	7.15228	0.069125	0.06957	0.069133	0.339116	0.06912	4.97335
0.067044	0.109764	0.068316	0.3226	0.069248	7.15102	0.069242	0.068462	0.069249	0.336052	0.069236	4.97187
0.06716	0.109508	0.068433	0.322046	0.069364	7.14978	0.069358	0.067522	0.069365	0.332912	0.069353	4.97043
0.067277	0.109121	0.068549	0.321491	0.069481	7.14854	0.069475	0.066793	0.069482	0.329963	0.069469	4.96893
0.067393	0.108734	0.068666	0.320937	0.069597	7.14734	0.069591	0.066045	0.069598	0.327052	0.069586	4.96748
0.06751	0.108341	0.068782	0.320382	0.069714	7.14619	0.069707	0.065314	0.069715	0.324095	0.069702	4.96605
0.067626	0.107942	0.068898	0.319819	0.06983	7.14493	0.069824	0.064608	0.069831	0.321177	0.069818	4.96457
0.067742	0.107556	0.069015	0.319248	0.069947	7.14365	0.06994	0.063862	0.069947	0.318211	0.069935	4.96311
0.067859	0.107172	0.069131	0.318708	0.070063	7.1424	0.070057	0.063113	0.070064	0.315286	0.070051	4.9616
0.067975	0.106782	0.069248	0.318127	0.070179	7.14115	0.070173	0.062387	0.07018	0.312313	0.070168	4.96005
0.068092	0.106306	0.069364	0.317559	0.070296	7.1399	0.070289	0.06164	0.070297	0.309376	0.070284	4.95847
0.068208	0.105594	0.06948	0.316981	0.070412	7.13865	0.070406	0.060738	0.070413	0.306433	0.0704	4.95743
0.068325	0.104777	0.069597	0.316427	0.070529	7.13741	0.070522	0.059592	0.07053	0.303888	0.070517	4.95637
0.068441	0.104134	0.069713	0.315873	0.070645	7.13613	0.070639	0.05833	0.070646	0.301706	0.070633	4.95531
0.068557	0.103482	0.06983	0.315318	0.070761	7.13486	0.070755	0.05707	0.070762	0.299488	0.07075	4.95427
0.068674	0.10284	0.069946	0.314763	0.070878	7.13371	0.070871	0.055809	0.070879	0.29734	0.070866	4.95319
0.06879	0.10219	0.070063	0.314198	0.070994	7.13278	0.070988	0.054515	0.070995	0.295146	0.070982	4.95215
0.068907	0.10155	0.070179	0.313621	0.071111	7.13185	0.071104	0.053254	0.071112	0.292919	0.071099	4.95111
0.069023	0.100901	0.070295	0.313075	0.071227	7.1309	0.071221	0.051999	0.071228	0.290761	0.071215	4.95004
0.069139	0.100263	0.070412	0.31245	0.071343	7.12997	0.071337	0.050666	0.071344	0.288599	0.071332	4.94882
0.069256	0.099675	0.070528	0.31144	0.07146	7.12904	0.071453	0.049377	0.071461	0.286426	0.071448	4.94766
0.069372	0.099138	0.070645	0.310062	0.071576	7.1281	0.07157	0.048038	0.071577	0.284604	0.071564	4.94658
0.069489	0.09842	0.070761	0.308653	0.071693	7.12716	0.071686	0.046698	0.071694	0.283641	0.071681	4.94553
0.069605	0.097571	0.070877	0.30732	0.071809	7.12621	0.071803	0.045418	0.07181	0.283168	0.071797	4.94448
0.069721	0.096741	0.070994	0.30599	0.071925	7.12513	0.071919	0.044176	0.071926	0.282694	0.071914	4.94346
0.069838	0.095922	0.07111	0.304577	0.072042	7.12372	0.072036	0.042967	0.072043	0.282219	0.07203	4.94243
0.069954	0.095076	0.071227	0.303241	0.072158	7.12213	0.072152	0.041691	0.072159	0.281744	0.072147	4.94141
0.070071	0.094231	0.071343	0.301906	0.072275	7.12051	0.072268	0.040411	0.072276	0.281267	0.072263	4.94039
0.070187	0.093405	0.071459	0.300516	0.072391	7.11893	0.072385	0.039169	0.072392	0.28079	0.072379	4.93935
0.070304	0.09259	0.071576	0.299229	0.072508	7.11734	0.072501	0.037892	0.072508	0.280322	0.072496	4.93855
0.07042	0.091638	0.071692	0.298137	0.072624	7.11572	0.072618	0.036607	0.072625	0.279767	0.072612	4.93791
0.070536	0.090487	0.071809	0.297345	0.07274	7.11415	0.072734	0.035658	0.072741	0.278911	0.072729	4.93724
0.070653	0.089307	0.071925	0.296538	0.072857	7.11256	0.07285	0.035194	0.072858	0.277839	0.072845	4.93655
0.070769	0.088137	0.072041	0.295747	0.072973	7.11089	0.072967	0.03488	0.072974	0.276785	0.072961	4.93587
0.070886	0.086969	0.072158	0.294923	0.07309	7.10914	0.073083	0.034567	0.07309	0.275737	0.073078	4.93517
0.071002	0.085801	0.072274	0.294099	0.073206	7.10759	0.0732	0.034253	0.073207	0.274655	0.073194	4.93448
0.071118	0.084661	0.072391	0.293274	0.073322	7.10635	0.073316	0.033931	0.073323	0.273594	0.073311	4.93379
0.071235	0.083533	0.072507	0.292463	0.073439	7.10512	0.073432	0.033608	0.07344	0.272539	0.073427	4.93309
0.071351	0.082369	0.072623	0.291653	0.073555	7.10387	0.073549	0.033285	0.073556	0.271474	0.073543	4.9324
0.071468	0.081205	0.07274	0.29068	0.073672	7.10262	0.073665	0.032963	0.073672	0.270414	0.07366	4.93102
0.071584	0.080035	0.072856	0.289817	0.073788	7.10139	0.073782	0.032576	0.073789	0.269307	0.073776	4.92919
0.0717	0.079136	0.072973	0.289371	0.073904	7.10014	0.073898	0.032003	0.073905	0.268388	0.073893	4.92756
0.071817	0.078671	0.073089	0.288918	0.074021	7.09889	0.074014	0.031312	0.074022	0.267786	0.074009	4.926
0.071933	0.078196	0.073206	0.288472	0.074137	7.09772	0.074131	0.030616	0.074138	0.267258	0.074125	4.9244
0.07205	0.077717	0.073322	0.288009	0.074254	7.09692	0.074247	0.029921	0.074254	0.266743	0.074242	4.92279
0.072166	0.077253	0.073438	0.287555	0.07437	7.09652	0.074364	0.029205	0.074371	0.266227	0.074358	4.92119
0.072283	0.07679	0.073555	0.287106	0.074486	7.09619	0.07448	0.028491	0.074487	0.265709	0.074475	4.9196
0.072399	0.076327	0.073671	0.286651	0.074603	7.09586	0.074596	0.027796	0.074604	0.265191	0.074591	4.91802
0.072515	0.075864	0.073788	0.28621	0.074719	7.09553	0.074713	0.0271	0.07472	0.264671	0.074707	4.91646
0.072632	0.075402	0.073904	0.285536	0.074836	7.0952	0.074829	0.026383	0.074837	0.264149	0.074824	4.91508
0.072748	0.074861	0.07402	0.284314	0.074952	7.09486	0.074946	0.025299	0.074953	0.263436	0.07494	4.91386
0.072865	0.073907	0.074137	0.282927	0.075069	7.09453	0.075062	0.023891	0.075069	0.262365	0.075057	4.91264
0.072981	0.072537	0.074253	0.281488	0.075185	7.0942	0.075178	0.022389	0.075186	0.261161	0.075173	4.91144
0.073097	0.071135	0.07437	0.280078	0.075301	7.09366	0.075295	0.020896	0.075302	0.259957	0.075289	4.91022
0.073214	0.069724	0.074486	0.278711	0.075418	7.09263	0.075411	0.019438	0.075419	0.258777	0.075406	4.909
0.07333	0.068356	0.074602	0.277313	0.075534	7.09139	0.075528	0.017979	0.075535	0.257599	0.075522	4.90779
0.073447	0.066989	0.074719	0.275926	0.075651	7.09016	0.075644	0.016473	0.075651	0.256385	0.075639	4.90656
0.073563	0.065623	0.074835	0.274571	0.075767	7.0889	0.07576	0.014979	0.075768	0.255195	0.075755	4.90533
0.073679	0.064223	0.074952	0.273166	0.075883	7.08765	0.075877	0.013469	0.075884	0.254005	0.075872	4.90412
0.073796	0.062816	0.075068	0.271883	0.076	7.0864	0.075993	0.01203	0.076001	0.252809	0.075988	4.90282
0.073912	0.061512	0.075184	0.270729	0.076116	7.08518	0.07611	0.010662	0.076117	0.251635	0.076104	4.90166
0.074029	0.060472	0.075301	0.269601	0.076233	7.08395	0.076226	0.009398	0.076233	0.250472	0.076221	4.9007
0.074145	0.059641	0.075417	0.268421	0.076349	7.08269	0.076343	0.008253	0.07635	0.249304	0.076337	4.89974
0.074261	0.058809	0.075534	0.267275	0.076465	7.08157	0.076459	0.007133	0.076466	0.24813	0.076454	4.89879
0.074378	0.058	0.07565	0.266128	0.076582	7.08069	0.076575	0.006012	0.076583	0.246981	0.07657	4.89781
0.074494	0.057192	0.075766	0.264978	0.076698	7.07992	0.076692	0.004891	0.076699	0.245828	0.076686	4.89684
0.074611	0.056384	0.075883	0.263827	0.076815	7.07915	0.076808	0.003732	0.076815	0.244671	0.076803	4.89588
0.074727	0.055556	0.075999	0.262673	0.076931	7.07839	0.076925	0.002584	0.076932	0.243511	0.076919	4.89494
0.074844	0.054724	0.076116	0.26154	0.077047	7.07762	0.077041	0.001461	0.077048	0.242373	0.077036	4.89399
0.07496	0.053917	0.076232	0.260519	0.077164	7.07686	0.077157	0.000337	0.077165	0.241232	0.077152	4.89298
0.075076	0.053137	0.076349	0.259717	0.07728	7.07609	0.077274	-0.000969	0.077281	0.239895	0.077268	4.89203
0.075193	0.052378	0.076465	0.259046	0.077397	7.07532	0.07739	-0.002284	0.077397	0.23828	0.077385	4.89116
0.075309	0.051609	0.076581	0.258373	0.077513	7.07457	0.077507	-0.003508	0.077514	0.236521	0.077501	4.89027
0.075426	0.05084	0.076698	0.257714	0.07763	7.07318	0.077623	-0.004732	0.07763	0.234756	0.077618	4.88939
0.075542	0.05005	0.076814	0.257059	0.077746	7.07101	0.077739	-0.005957	0.077747	0.233023	0.077734	4.88851
0.075658	0.049259	0.076931	0.256382	0.077862	7.06877	0.077856	-0.007226	0.077863	0.231244	0.07785	4.88764
0.075775	0.048491	0.077047	0.255719	0.077979	7.06653	0.077972	-0.008437	0.077979	0.22946	0.077967	4.88677
0.075891	0.047701	0.077163	0.255073	0.078095	7.06435	0.078089	-0.009638	0.078096	0.227708	0.078083	4.88589
0.076008	0.046911	0.07728	0.254352	0.078212	7.06218	0.078205	-0.01091	0.078212	0.225949	0.0782	4.88494
0.076124	0.046142	0.077396	0.253403	0.078328	7.05997	0.078321	-0.012203	0.078329	0.224182	0.078316	4.88339
0.07624	0.045041	0.077513	0.252317	0.078444	7.05776	0.078438	-0.013605	0.078445	0.222479	0.078432	4.88128
0.076357	0.043615	0.077629	0.251195	0.078561	7.05555	0.078554	-0.015065	0.078561	0.221038	0.078549	4.87916
0.076473	0.042211	0.077745	0.250064	0.078677	7.0534	0.078671	-0.016513	0.078678	0.219734	0.078665	4.877
0.07659	0.040807	0.077862	0.248936	0.078794	7.05179	0.078787	-0.017963	0.078794	0.218428	0.078782	4.87484
0.076706	0.039363	0.077978	0.247801	0.07891	7.05092	0.078903	-0.019414	0.078911	0.217113	0.078898	4.87264
0.076823	0.03792	0.078095	0.246693	0.079026	7.05034	0.07902	-0.020818	0.079027	0.215795	0.079014	4.87045
0.076939	0.036516	0.078211	0.245582	0.079143	7.04976	0.079136	-0.02229	0.079143	0.214499	0.079131	4.86835
0.077055	0.035071	0.078327	0.244469	0.079259	7.04917	0.079253	-0.023725	0.07926	0.213197	0.079247	4.86621
0.077172	0.033628	0.078444	0.24343	0.079376	7.04858	0.079369	-0.025152	0.079376	0.211889	0.079364	4.86411
0.077288	0.032224	0.07856	0.24278	0.079492	7.04799	0.079485	-0.026483	0.079493	0.210574	0.07948	4.8628
0.077405	0.031001	0.078677	0.242465	0.079609	7.0474	0.079602	-0.027467	0.079609	0.20904	0.079597	4.86231
0.077521	0.029977	0.078793	0.242138	0.079725	7.04682	0.079718	-0.028234	0.079726	0.207386	0.079713	4.86181
0.077637	0.029011	0.078909	0.241819	0.079841	7.04615	0.079835	-0.028988	0.079842	0.205744	0.079829	4.86131
0.077754	0.02807	0.079026	0.241508	0.079958	7.04514	0.079951	-0.029729	0.079958	0.204099	0.079946	4.86082
0.07787	0.027101	0.079142	0.241195	0.080074	7.04376	0.080068	-0.030483	0.080075	0.20244	0.080062	4.86035
0.077987	0.026135	0.079259	0.240882	0.080191	7.04226	0.080184	-0.031227	0.080191	0.200779	0.080179	4.85987
0.078103	0.025193	0.079375	0.240568	0.080307	7.04077	0.0803	-0.03201	0.080308	0.199141	0.080295	4.85937
0.078219	0.024251	0.079492	0.240245	0.080423	7.03931	0.080417	-0.032768	0.080424	0.197494	0.080411	4.85888
0.078336	0.02328	0.079608	0.239853	0.08054	7.03782	0.080533	-0.033501	0.08054	0.195837	0.080528	4.85826
0.078452	0.02232	0.079724	0.239534	0.080656	7.03634	0.08065	-0.034314	0.080657	0.1942	0.080644	4.85717
0.078569	0.021471	0.079841	0.239372	0.080773	7.03489	0.080766	-0.034657	0.080773	0.192743	0.080761	4.85572
0.078685	0.020785	0.079957	0.239209	0.080889	7.03341	0.080882	-0.034746	0.08089	0.191612	0.080877	4.85426
0.078802	0.020164	0.080074	0.239046	0.081005	7.03196	0.080999	-0.034806	0.081006	0.190598	0.080993	4.85276
0.078918	0.019546	0.08019	0.238886	0.081122	7.03113	0.081115	-0.034869	0.081122	0.189585	0.08111	4.8513
0.079034	0.018943	0.080306	0.238726	0.081238	7.03087	0.081232	-0.034931	0.081239	0.188604	0.081226	4.84983
0.079151	0.018339	0.080423	0.238564	0.081355	7.0307	0.081348	-0.034991	0.081355	0.187613	0.081343	4.84838
0.079267	0.017736	0.080539	0.238407	0.081471	7.03054	0.081464	-0.035051	0.081472	0.186597	0.081459	4.84694
0.079384	0.017113	0.080656	0.238241	0.081587	7.03038	0.081581	-0.035114	0.081588	0.185598	0.081575	4.84548
0.0795	0.016494	0.080772	0.237941	0.081704	7.03021	0.081697	-0.035208	0.081704	0.184586	0.081692	4.84418
0.079616	0.015749	0.080888	0.237275	0.08182	7.03005	0.081814	-0.035635	0.081821	0.183603	0.081808	4.84336
0.079733	0.014748	0.081005	0.236307	0.081937	7.02988	0.08193	-0.036296	0.081937	0.182773	0.081925	4.84289
0.079849	0.013684	0.081121	0.235312	0.082053	7.02972	0.082046	-0.03696	0.082054	0.182041	0.082041	4.84244
0.079966	0.012661	0.081238	0.23436	0.08217	7.02956	0.082163	-0.037591	0.08217	0.181299	0.082157	4.84198
0.080082	0.011604	0.081354	0.233425	0.082286	7.02874	0.082279	-0.03826	0.082286	0.180557	0.082274	4.84154
0.080198	0.010555	0.08147	0.232464	0.082402	7.0272	0.082396	-0.038928	0.082403	0.179821	0.08239	4.84109
0.080315	0.00953	0.081587	0.231524	0.082519	7.02553	0.082512	-0.039587	0.082519	0.179079	0.082507	4.84062
0.080431	0.008504	0.081703	0.230577	0.082635	7.02382	0.082628	-0.040271	0.082636	0.178332	0.082623	4.84017
0.080548	0.007478	0.08182	0.229607	0.082752	7.02212	0.082745	-0.040918	0.082752	0.177578	0.082739	4.83974
0.080664	0.00645	0.081936	0.228717	0.082868	7.02046	0.082861	-0.041588	0.082868	0.176836	0.082856	4.83906
0.080781	0.005614	0.082052	0.227965	0.082984	7.01881	0.082978	-0.042292	0.082985	0.175905	0.082972	4.83816
0.080897	0.004828	0.082169	0.2273	0.083101	7.01715	0.083094	-0.042792	0.083101	0.174533	0.083089	4.8373
0.081013	0.003907	0.082285	0.226631	0.083217	7.0155	0.08321	-0.043199	0.083218	0.17302	0.083205	4.83647
0.08113	0.002933	0.082402	0.225927	0.083334	7.01381	0.083327	-0.043615	0.083334	0.171504	0.083322	4.83562
0.081246	0.001959	0.082518	0.225241	0.08345	7.01317	0.083443	-0.044038	0.08345	0.169987	0.083438	4.83476
0.081363	0.000984	0.082635	0.224578	0.083566	7.01331	0.08356	-0.044462	0.083567	0.168508	0.083554	4.83391
0.081479	8e-06	0.082751	0.223913	0.083683	7.01345	0.083676	-0.044887	0.083683	0.167003	0.083671	4.83308
0.081595	-0.000969	0.082867	0.223228	0.083799	7.01359	0.083793	-0.045313	0.0838	0.165494	0.083787	4.83223
0.081712	-0.001947	0.082984	0.222559	0.083916	7.01373	0.083909	-0.04574	0.083916	0.163991	0.083904	4.83136
0.081828	-0.002925	0.0831	0.221881	0.084032	7.01387	0.084025	-0.046268	0.084033	0.162475	0.08402	4.83054
0.081945	-0.004098	0.083217	0.221263	0.084148	7.01401	0.084142	-0.046933	0.084149	0.16102	0.084136	4.8301
0.082061	-0.004844	0.083333	0.220752	0.084265	7.01415	0.084258	-0.047523	0.084265	0.159921	0.084253	4.82995
0.082177	-0.005102	0.083449	0.220246	0.084381	7.01429	0.084375	-0.048091	0.084382	0.159038	0.084369	4.8298
0.082294	-0.005275	0.083566	0.219727	0.084498	7.01437	0.084491	-0.048669	0.084498	0.15816	0.084486	4.82964
0.08241	-0.005443	0.083682	0.219219	0.084614	7.01381	0.084607	-0.049248	0.084615	0.15727	0.084602	4.82948
0.082527	-0.005613	0.083799	0.218705	0.084731	7.01288	0.084724	-0.049806	0.084731	0.156399	0.084718	4.82933
0.082643	-0.005787	0.083915	0.218203	0.084847	7.01194	0.08484	-0.050359	0.084847	0.155554	0.084835	4.82918
0.08276	-0.005961	0.084031	0.217694	0.084963	7.01098	0.084957	-0.050913	0.084964	0.15472	0.084951	4.82902
0.082876	-0.006135	0.084148	0.217175	0.08508	7.01006	0.085073	-0.05149	0.08508	0.153885	0.085068	4.82886
0.082992	-0.006304	0.084264	0.216566	0.085196	7.00912	0.085189	-0.052267	0.085197	0.153058	0.085184	4.82865
0.083109	-0.00675	0.084381	0.215806	0.085313	7.00816	0.085306	-0.053526	0.085313	0.15218	0.0853	4.8282
0.083225	-0.007565	0.084497	0.214987	0.085429	7.00724	0.085422	-0.055045	0.085429	0.151188	0.085417	4.82762
0.083342	-0.008461	0.084613	0.214143	0.085545	7.00631	0.085539	-0.056595	0.085546	0.150268	0.085533	4.82701
0.083458	-0.009371	0.08473	0.213279	0.085662	7.00546	0.085655	-0.058149	0.085662	0.149375	0.08565	4.8264
0.083574	-0.010301	0.084846	0.212431	0.085778	7.00493	0.085771	-0.059707	0.085779	0.14848	0.085766	4.82581
0.083691	-0.0112	0.084963	0.211592	0.085895	7.00454	0.085888	-0.06133	0.085895	0.147596	0.085882	4.82521
0.083807	-0.012114	0.085079	0.210747	0.086011	7.00417	0.086004	-0.062913	0.086011	0.14672	0.085999	4.82459
0.083924	-0.013015	0.085195	0.209917	0.086127	7.0038	0.086121	-0.064484	0.086128	0.14583	0.086115	4.82399
0.08404	-0.013931	0.085312	0.209052	0.086244	7.00342	0.086237	-0.065998	0.086244	0.144924	0.086232	4.82338
0.084156	-0.014745	0.085428	0.208055	0.08636	7.00303	0.086353	-0.067301	0.086361	0.144018	0.086348	4.8228
0.084273	-0.015163	0.085545	0.207083	0.086477	7.00265	0.08647	-0.068477	0.086477	0.143103	0.086464	4.82243
0.084389	-0.015395	0.085661	0.206167	0.086593	7.00227	0.086586	-0.069628	0.086593	0.142174	0.086581	4.82222
0.084506	-0.015641	0.085778	0.205245	0.086709	7.00189	0.086703	-0.070739	0.08671	0.14139	0.086697	4.822
0.084622	-0.015883	0.085894	0.204337	0.086826	7.00144	0.086819	-0.071882	0.086826	0.14071	0.086814	4.82179
0.084738	-0.016121	0.08601	0.203436	0.086942	7.00065	0.086935	-0.073043	0.086943	0.140039	0.08693	4.82158
0.084855	-0.016368	0.086127	0.202508	0.087059	6.99972	0.087052	-0.074162	0.087059	0.13935	0.087047	4.82137
0.084971	-0.016612	0.086243	0.20158	0.087175	6.99878	0.087168	-0.075274	0.087175	0.138649	0.087163	4.82115
0.085088	-0.016851	0.08636	0.200659	0.087292	6.99785	0.087285	-0.076432	0.087292	0.137946	0.087279	4.82094
0.085204	-0.017099	0.086476	0.199796	0.087408	6.99692	0.087401	-0.077561	0.087408	0.137232	0.087396	4.82061
0.085321	-0.017356	0.086592	0.199266	0.087524	6.99598	0.087518	-0.079228	0.087525	0.136508	0.087512	4.81973
0.085437	-0.017567	0.086709	0.19915	0.087641	6.99505	0.087634	-0.080888	0.087641	0.135782	0.087629	4.81821
0.085553	-0.017512	0.086825	0.199163	0.087757	6.99412	0.08775	-0.082443	0.087757	0.135061	0.087745	4.81661
0.08567	-0.017334	0.086942	0.199176	0.087874	6.99319	0.087867	-0.083987	0.087874	0.134266	0.087861	4.81503
0.085786	-0.017149	0.087058	0.199189	0.08799	6.99212	0.087983	-0.085536	0.08799	0.133292	0.087978	4.81343
0.085903	-0.016967	0.087174	0.199203	0.088106	6.9916	0.0881	-0.087091	0.088107	0.132272	0.088094	4.81187
0.086019	-0.016787	0.087291	0.199216	0.088223	6.99155	0.088216	-0.088592	0.088223	0.131237	0.088211	4.81026
0.086135	-0.016608	0.087407	0.199229	0.088339	6.99159	0.088332	-0.090143	0.08834	0.130194	0.088327	4.80864
0.086252	-0.016428	0.087524	0.199242	0.088456	6.99163	0.088449	-0.091656	0.088456	0.129162	0.088443	4.80701
0.086368	-0.016247	0.08764	0.199011	0.088572	6.99167	0.088565	-0.093132	0.088572	0.128145	0.08856	4.80558
0.086485	-0.016099	0.087756	0.198195	0.088688	6.99171	0.088682	-0.093758	0.088689	0.12711	0.088676	4.80467
0.086601	-0.016239	0.087873	0.197072	0.088805	6.99175	0.088798	-0.094175	0.088805	0.126077	0.088793	4.80417
0.086717	-0.016615	0.087989	0.195875	0.088921	6.99178	0.088914	-0.094573	0.088922	0.12505	0.088909	4.80375
0.086834	-0.017038	0.088106	0.194701	0.089038	6.99182	0.089031	-0.094969	0.089038	0.1245	0.089025	4.80333
0.08695	-0.017462	0.088222	0.193507	0.089154	6.99185	0.089147	-0.095383	0.089154	0.124699	0.089142	4.80291
0.087067	-0.017872	0.088338	0.192339	0.089271	6.99158	0.089264	-0.095785	0.089271	0.125113	0.089258	4.80248
0.087183	-0.018291	0.088455	0.191172	0.089387	6.99118	0.08938	-0.096186	0.089387	0.125523	0.089375	4.80206
0.0873	-0.018718	0.088571	0.190059	0.089503	6.99079	0.089496	-0.09656	0.089504	0.125927	0.089491	4.80165
0.087416	-0.01913	0.088688	0.188964	0.08962	6.9904	0.089613	-0.096973	0.08962	0.126341	0.089607	4.80123
0.087532	-0.019552	0.088804	0.187883	0.089736	6.98999	0.089729	-0.097546	0.089736	0.126757	0.089724	4.80055
0.087649	-0.020037	0.088921	0.186916	0.089853	6.9896	0.089846	-0.098424	0.089853	0.127163	0.08984	4.79962
0.087765	-0.020629	0.089037	0.186085	0.089969	6.98921	0.089962	-0.099199	0.089969	0.127578	0.089957	4.79868
0.087882	-0.021237	0.089153	0.185314	0.090085	6.98881	0.090078	-0.099937	0.090086	0.127994	0.090073	4.79775
0.087998	-0.021859	0.08927	0.18457	0.090202	6.98839	0.090195	-0.100625	0.090202	0.12805	0.090189	4.7968
0.088114	-0.022469	0.089386	0.183805	0.090318	6.98776	0.090311	-0.101359	0.090318	0.127693	0.090306	4.79584
0.088231	-0.023071	0.089503	0.18306	0.090435	6.98717	0.090428	-0.102054	0.090435	0.127237	0.090422	4.79488
0.088347	-0.023676	0.089619	0.182311	0.090551	6.98662	0.090544	-0.102794	0.090551	0.126786	0.090539	4.79394
0.088464	-0.024304	0.089735	0.181588	0.090667	6.98605	0.09066	-0.103496	0.090668	0.126324	0.090655	4.79301
0.08858	-0.024919	0.089852	0.18086	0.090784	6.98549	0.090777	-0.104244	0.090784	0.125861	0.090772	4.79205
0.088696	-0.025528	0.089968	0.180124	0.0909	6.98494	0.090893	-0.10544	0.0909	0.125404	0.090888	4.79086
0.088813	-0.026143	0.090085	0.179381	0.091017	6.98439	0.09101	-0.106786	0.091017	0.124956	0.091004	4.78962
0.088929	-0.026474	0.090201	0.178625	0.091133	6.98382	0.091126	-0.107873	0.091133	0.124498	0.091121	4.7884
0.089046	-0.026669	0.090317	0.17791	0.091249	6.98326	0.091243	-0.10897	0.09125	0.123997	0.091237	4.78719
0.089162	-0.026853	0.090434	0.177177	0.091366	6.9828	0.091359	-0.110079	0.091366	0.123498	0.091354	4.78594
0.089279	-0.02703	0.09055	0.176422	0.091482	6.98249	0.091475	-0.111194	0.091482	0.123289	0.09147	4.78467
0.089395	-0.027211	0.090667	0.175655	0.091599	6.98221	0.091592	-0.112356	0.091599	0.123167	0.091586	4.78344
0.089511	-0.027396	0.090783	0.174879	0.091715	6.98193	0.091708	-0.113449	0.091715	0.123042	0.091703	4.7822
0.089628	-0.027581	0.090899	0.174094	0.091832	6.98164	0.091825	-0.114538	0.091832	0.122922	0.091819	4.78094
0.089744	-0.02776	0.091016	0.173331	0.091948	6.98135	0.091941	-0.115713	0.091948	0.122795	0.091936	4.77968
0.089861	-0.027944	0.091132	0.172523	0.092064	6.98107	0.092057	-0.116573	0.092064	0.122669	0.092052	4.77842
0.089977	-0.028094	0.091249	0.171722	0.092181	6.98079	0.092174	-0.117577	0.092181	0.122545	0.092168	4.77734
0.090093	-0.028462	0.091365	0.171164	0.092297	6.98049	0.09229	-0.118715	0.092297	0.12242	0.092285	4.7763
0.09021	-0.028893	0.091481	0.171194	0.092414	6.9802	0.092407	-0.119918	0.092414	0.12228	0.092401	4.77524
0.090326	-0.02932	0.091598	0.171407	0.09253	6.97991	0.092523	-0.121049	0.09253	0.121984	0.092518	4.77418
0.090443	-0.029765	0.091714	0.171624	0.092646	6.97958	0.092639	-0.12218	0.092646	0.121612	0.092634	4.77313
0.090559	-0.0302	0.091831	0.171842	0.092763	6.97925	0.092756	-0.123358	0.092763	0.121213	0.09275	4.77208
0.090675	-0.030631	0.091947	0.172054	0.092879	6.97892	0.092872	-0.12447	0.092879	0.12081	0.092867	4.77102
0.090792	-0.031064	0.092064	0.172268	0.092996	6.97859	0.092989	-0.125617	0.092996	0.120414	0.092983	4.76998
0.090908	-0.031499	0.09218	0.172482	0.093112	6.97824	0.093105	-0.126779	0.093112	0.120022	0.0931	4.76918
0.091025	-0.031934	0.092296	0.172699	0.093228	6.97791	0.093221	-0.128707	0.093229	0.119618	0.093216	4.76903
0.091141	-0.032466	0.092413	0.172918	0.093345	6.97757	0.093338	-0.129817	0.093345	0.119223	0.093332	4.76946
0.091258	-0.032965	0.092529	0.17299	0.093461	6.97723	0.093454	-0.130826	0.093461	0.118828	0.093449	4.77003
0.091374	-0.033447	0.092646	0.172703	0.093578	6.97689	0.093571	-0.131871	0.093578	0.118621	0.093565	4.7706
0.09149	-0.033914	0.092762	0.172309	0.093694	6.97646	0.093687	-0.132859	0.093694	0.118779	0.093682	4.77119
0.091607	-0.034394	0.092878	0.17191	0.09381	6.97607	0.093803	-0.133881	0.093811	0.119041	0.093798	4.77176
0.091723	-0.034864	0.092995	0.17151	0.093927	6.97577	0.09392	-0.134916	0.093927	0.119302	0.093914	4.77235
0.09184	-0.035348	0.093111	0.171119	0.094043	6.9755	0.094036	-0.135892	0.094043	0.119558	0.094031	4.77292
0.091956	-0.035821	0.093228	0.170722	0.09416	6.97523	0.094153	-0.136903	0.09416	0.119826	0.094147	4.77348
0.092072	-0.036292	0.093344	0.170326	0.094276	6.97497	0.094269	-0.137838	0.094276	0.120087	0.094264	4.77376
0.092189	-0.036764	0.09346	0.169928	0.094393	6.97469	0.094385	-0.138061	0.094393	0.120336	0.09438	4.77347
0.092305	-0.037415	0.093577	0.169532	0.094509	6.97442	0.094502	-0.139127	0.094509	0.120604	0.094497	4.77275
0.092422	-0.038068	0.093693	0.169088	0.094625	6.97415	0.094618	-0.140219	0.094625	0.120866	0.094613	4.77189
0.092538	-0.038711	0.09381	0.168918	0.094742	6.97388	0.094735	-0.141319	0.094742	0.121056	0.094729	4.77108
0.092654	-0.039357	0.093926	0.16884	0.094858	6.97334	0.094851	-0.142463	0.094858	0.120841	0.094846	4.77024
0.092771	-0.039982	0.094042	0.168762	0.094975	6.97264	0.094968	-0.143588	0.094975	0.120512	0.094962	4.76939
0.092887	-0.040627	0.094159	0.168684	0.095091	6.97194	0.095084	-0.144718	0.095091	0.120166	0.095079	4.7686
0.093004	-0.041258	0.094275	0.168606	0.095207	6.97124	0.0952	-0.145814	0.095207	0.119842	0.095195	4.76779
0.09312	-0.041909	0.094392	0.168527	0.095324	6.97055	0.095317	-0.146975	0.095324	0.119504	0.095311	4.76694
0.093237	-0.042544	0.094508	0.168448	0.09544	6.96986	0.095433	-0.148068	0.09544	0.119165	0.095428	4.76624
0.093353	-0.043156	0.094625	0.16837	0.095557	6.96914	0.09555	-0.149627	0.095557	0.118838	0.095544	4.76617
0.093469	-0.043476	0.094741	0.168293	0.095673	6.96844	0.095666	-0.15065	0.095673	0.118506	0.095661	4.76642
0.093586	-0.043399	0.094857	0.168239	0.095789	6.96774	0.095782	-0.151655	0.095789	0.118164	0.095777	4.76672
0.093702	-0.043247	0.094974	0.168192	0.095906	6.96705	0.095899	-0.152631	0.095906	0.117645	0.095893	4.76702
0.093819	-0.043093	0.09509	0.168145	0.096022	6.96646	0.096015	-0.15363	0.096022	0.117181	0.09601	4.76733
0.093935	-0.042944	0.095207	0.168098	0.096139	6.96612	0.096132	-0.154587	0.096139	0.116717	0.096126	4.76764
0.094051	-0.04279	0.095323	0.168052	0.096255	6.96583	0.096248	-0.155554	0.096255	0.116268	0.096243	4.76795
0.094168	-0.04264	0.095439	0.168005	0.096371	6.96554	0.096364	-0.156495	0.096371	0.115779	0.096359	4.76825
0.094284	-0.04249	0.095556	0.167959	0.096488	6.96525	0.096481	-0.157433	0.096488	0.115317	0.096475	4.76856
0.094401	-0.042339	0.095672	0.167912	0.096604	6.96496	0.096597	-0.158336	0.096604	0.114878	0.096592	4.76871
0.094517	-0.042139	0.095789	0.167865	0.096721	6.96467	0.096714	-0.159026	0.096721	0.114398	0.096708	4.76895
0.094633	-0.041728	0.095905	0.167819	0.096837	6.96438	0.09683	-0.159268	0.096837	0.113945	0.096825	4.76925
0.09475	-0.041225	0.096021	0.167693	0.096954	6.96409	0.096946	-0.159234	0.096953	0.113484	0.096941	4.76953
0.094866	-0.04071	0.096138	0.167422	0.09707	6.9638	0.097063	-0.1592	0.09707	0.113257	0.097057	4.76982
0.094983	-0.04021	0.096254	0.167115	0.097186	6.96292	0.097179	-0.159166	0.097186	0.11341	0.097174	4.7701
0.095099	-0.03971	0.096371	0.166814	0.097303	6.96175	0.097296	-0.15913	0.097303	0.113618	0.09729	4.77039
0.095215	-0.039189	0.096487	0.166506	0.097419	6.96054	0.097412	-0.159094	0.097419	0.113826	0.097407	4.77068
0.095332	-0.038681	0.096603	0.166204	0.097536	6.95934	0.097528	-0.159059	0.097536	0.114025	0.097523	4.77096
0.095448	-0.038189	0.09672	0.165903	0.097652	6.95813	0.097645	-0.159023	0.097652	0.114229	0.097639	4.77125
0.095565	-0.037679	0.096836	0.165594	0.097768	6.95692	0.097761	-0.158985	0.097768	0.114433	0.097756	4.7714
0.095681	-0.037145	0.096953	0.165292	0.097885	6.9557	0.097878	-0.158924	0.097885	0.114637	0.097872	4.7715
0.095798	-0.036762	0.097069	0.16499	0.098001	6.95449	0.097994	-0.158753	0.098001	0.114839	0.097989	4.77158
0.095914	-0.036636	0.097185	0.164511	0.098118	6.95333	0.09811	-0.158605	0.098118	0.115047	0.098105	4.77167
0.09603	-0.036543	0.097302	0.163797	0.098234	6.95212	0.098227	-0.158551	0.098234	0.114839	0.098222	4.77176
0.096147	-0.03645	0.097418	0.163059	0.09835	6.95113	0.098343	-0.158495	0.09835	0.114434	0.098338	4.77185
0.096263	-0.036356	0.097535	0.162323	0.098467	6.95019	0.09846	-0.15844	0.098467	0.113977	0.098454	4.77194
0.09638	-0.036265	0.097651	0.161588	0.098583	6.94926	0.098576	-0.158385	0.098583	0.113535	0.098571	4.77203
0.096496	-0.036173	0.097768	0.160859	0.0987	6.94837	0.098692	-0.158326	0.0987	0.113097	0.098687	4.77212
0.096612	-0.036081	0.097884	0.160118	0.098816	6.94744	0.098809	-0.158271	0.098816	0.112661	0.098804	4.77221
0.096729	-0.035988	0.098	0.15938	0.098933	6.94651	0.098925	-0.158216	0.098932	0.112244	0.09892	4.77226
0.096845	-0.036172	0.098117	0.158629	0.099049	6.94562	0.099042	-0.158169	0.099049	0.111797	0.099036	4.77186
0.096962	-0.036659	0.098233	0.157902	0.099165	6.94469	0.099158	-0.15849	0.099165	0.111347	0.099153	4.77134
0.097078	-0.037119	0.09835	0.156987	0.099282	6.94375	0.099275	-0.158234	0.099282	0.110918	0.099269	4.77079
0.097194	-0.037576	0.098466	0.156072	0.099398	6.94276	0.099391	-0.157972	0.099398	0.110253	0.099386	4.77026
0.097311	-0.038036	0.098582	0.155145	0.099515	6.94105	0.099507	-0.157703	0.099514	0.109171	0.099502	4.76974
0.097427	-0.0385	0.098699	0.154248	0.099631	6.93938	0.099624	-0.157442	0.099631	0.108137	0.099618	4.76919
0.097544	-0.038953	0.098815	0.153308	0.099747	6.93766	0.09974	-0.157181	0.099747	0.107113	0.099735	4.76866
0.09766	-0.03941	0.098932	0.152395	0.099864	6.936	0.099857	-0.15692	0.099864	0.106006	0.099851	4.76814
0.097777	-0.039856	0.099048	0.151494	0.09998	6.93427	0.099973	-0.156659	0.09998	0.10494	0.099968	4.76762
0.097893	-0.04032	0.099164	0.150571	0.100097	6.9326	0.100089	-0.156394	0.100096	0.103882	0.100084	4.76709
0.098009	-0.040577	0.099281	0.149651	0.100213	6.93086	0.100206	-0.156141	0.100213	0.102871	0.1002	4.76689
0.098126	-0.040377	0.099397	0.148738	0.100329	6.9292	0.100322	-0.156123	0.100329	0.101782	0.100317	4.76677
0.098242	-0.040117	0.099514	0.148752	0.100446	6.92753	0.100439	-0.156951	0.100446	0.100732	0.100433	4.76665
0.098359	-0.039848	0.09963	0.149051	0.100562	6.92582	0.100555	-0.157767	0.100562	0.100157	0.10055	4.76653
0.098475	-0.039579	0.099746	0.149381	0.100679	6.92482	0.100671	-0.158583	0.100678	0.099877	0.100666	4.76641
0.098591	-0.039309	0.099863	0.14971	0.100795	6.92396	0.100788	-0.1594	0.100795	0.099606	0.100782	4.76629
0.098708	-0.039041	0.099979	0.150037	0.100911	6.92307	0.100904	-0.160217	0.100911	0.099346	0.100899	4.76617
0.098824	-0.03878	0.100096	0.150362	0.101028	6.92222	0.101021	-0.161044	0.101028	0.099065	0.101015	4.76605
0.098941	-0.03852	0.100212	0.150685	0.101144	6.92137	0.101137	-0.161862	0.101144	0.098795	0.101132	4.7659
0.099057	-0.038267	0.100328	0.151017	0.101261	6.92051	0.101253	-0.162688	0.10126	0.098539	0.101248	4.76541
0.099173	-0.038342	0.100445	0.151336	0.101377	6.91966	0.10137	-0.163475	0.101377	0.098272	0.101364	4.76452
0.09929	-0.038848	0.100561	0.15156	0.101494	6.9188	0.101486	-0.164057	0.101493	0.098006	0.101481	4.76368
0.099406	-0.039475	0.100678	0.151443	0.10161	6.91794	0.101603	-0.164046	0.10161	0.09774	0.101597	4.76281
0.099523	-0.040095	0.100794	0.15123	0.101726	6.91704	0.101719	-0.164035	0.101726	0.097786	0.101714	4.7619
0.099639	-0.040709	0.100911	0.151004	0.101843	6.91584	0.101835	-0.164025	0.101843	0.098146	0.10183	4.76102
0.099756	-0.041318	0.101027	0.150786	0.101959	6.91459	0.101952	-0.164014	0.101959	0.098514	0.101947	4.76015
0.099872	-0.041916	0.101143	0.150561	0.102076	6.91334	0.102068	-0.164003	0.102075	0.098882	0.102063	4.75924
0.099988	-0.042502	0.10126	0.150346	0.102192	6.91209	0.102185	-0.163992	0.102192	0.099265	0.102179	4.75836
0.100105	-0.043093	0.101376	0.150124	0.102308	6.91083	0.102301	-0.163982	0.102308	0.099631	0.102296	4.75763
0.100221	-0.043686	0.101493	0.149903	0.102425	6.90958	0.102417	-0.16399	0.102425	0.100012	0.102412	4.75741
0.100338	-0.044288	0.101609	0.149683	0.102541	6.90831	0.102534	-0.164229	0.102541	0.100394	0.102529	4.75741
0.100454	-0.045239	0.101725	0.149459	0.102658	6.90711	0.10265	-0.16492	0.102657	0.100756	0.102645	4.75743
0.10057	-0.04659	0.101842	0.149292	0.102774	6.90585	0.102767	-0.165722	0.102774	0.101181	0.102761	4.75744
0.100687	-0.048113	0.101958	0.14925	0.10289	6.90476	0.102883	-0.166518	0.10289	0.10148	0.102878	4.75746
0.100803	-0.049635	0.102075	0.149217	0.103007	6.90453	0.103	-0.167298	0.103007	0.10165	0.102994	4.75748
0.10092	-0.051171	0.102191	0.149186	0.103123	6.90433	0.103116	-0.1681	0.103123	0.101795	0.103111	4.7575
0.101036	-0.052722	0.102307	0.149153	0.10324	6.90414	0.103232	-0.168885	0.103239	0.101946	0.103227	4.75752
0.101152	-0.054331	0.102424	0.149121	0.103356	6.90394	0.103349	-0.169683	0.103356	0.102105	0.103343	4.75754
0.101269	-0.055928	0.10254	0.149089	0.103472	6.90375	0.103465	-0.170466	0.103472	0.102248	0.10346	4.75753
0.101385	-0.057561	0.102657	0.149057	0.103589	6.90355	0.103582	-0.171234	0.103589	0.102406	0.103576	4.75757
0.101502	-0.059248	0.102773	0.149023	0.103705	6.90336	0.103698	-0.17169	0.103705	0.102556	0.103693	4.75764
0.101618	-0.060915	0.102889	0.148947	0.103822	6.90317	0.103814	-0.172121	0.103821	0.102706	0.103809	4.75772
0.101735	-0.062381	0.103006	0.148736	0.103938	6.90297	0.103931	-0.172731	0.103938	0.10254	0.103925	4.75781
0.101851	-0.063899	0.103122	0.148415	0.104055	6.90268	0.104047	-0.173344	0.104054	0.102376	0.104042	4.7579
0.101967	-0.065417	0.103239	0.148085	0.104171	6.90211	0.104164	-0.173971	0.104171	0.102413	0.104158	4.75798
0.102084	-0.066934	0.103355	0.147757	0.104287	6.90154	0.10428	-0.174584	0.104287	0.102456	0.104275	4.75807
0.1022	-0.06847	0.103471	0.147444	0.104404	6.90096	0.104396	-0.175196	0.104403	0.102498	0.104391	4.75816
0.102317	-0.069966	0.103588	0.147119	0.10452	6.90038	0.104513	-0.175812	0.10452	0.102542	0.104507	4.75824
0.102433	-0.071502	0.103704	0.146795	0.104637	6.8998	0.104629	-0.176442	0.104636	0.102584	0.104624	4.75823
0.102549	-0.073039	0.103821	0.146472	0.104753	6.89922	0.104746	-0.177144	0.104753	0.102628	0.10474	4.75749
0.102666	-0.07458	0.103937	0.146136	0.104869	6.89863	0.104862	-0.178362	0.104869	0.102669	0.104857	4.75674
0.102782	-0.075921	0.104054	0.145635	0.104986	6.89805	0.104978	-0.179355	0.104985	0.102713	0.104973	4.75597
0.102899	-0.076281	0.10417	0.145269	0.105102	6.89749	0.105095	-0.180214	0.105102	0.102931	0.105089	4.75515
0.103015	-0.076186	0.104286	0.144973	0.105219	6.89642	0.105211	-0.181044	0.105218	0.103299	0.105206	4.75437
0.103131	-0.076091	0.104403	0.144695	0.105335	6.89623	0.105328	-0.181893	0.105335	0.103656	0.105322	4.75359
0.103248	-0.075996	0.104519	0.144405	0.105451	6.89606	0.105444	-0.182754	0.105451	0.104032	0.105439	4.75281
0.103364	-0.075901	0.104636	0.144129	0.105568	6.89589	0.10556	-0.183587	0.105567	0.104406	0.105555	4.75199
0.103481	-0.075802	0.104752	0.143842	0.105684	6.89573	0.105677	-0.18444	0.105684	0.10478	0.105672	4.7512
0.103597	-0.075707	0.104868	0.143555	0.105801	6.89556	0.105793	-0.185307	0.1058	0.105135	0.105788	4.75064
0.103714	-0.075612	0.104985	0.143269	0.105917	6.89539	0.10591	-0.186174	0.105917	0.105526	0.105904	4.75071
0.10383	-0.075519	0.105101	0.142984	0.106033	6.89523	0.106026	-0.187208	0.106033	0.105879	0.106021	4.75087
0.103946	-0.075484	0.105218	0.142475	0.10615	6.89506	0.106142	-0.188153	0.10615	0.10625	0.106137	4.75104
0.104063	-0.075832	0.105334	0.14132	0.106266	6.89496	0.106259	-0.189085	0.106266	0.107185	0.106254	4.7512
0.104179	-0.076387	0.10545	0.140162	0.106383	6.89537	0.106375	-0.190033	0.106382	0.107748	0.10637	4.75136
0.104296	-0.076931	0.105567	0.139008	0.106499	6.89544	0.106492	-0.19095	0.106499	0.108174	0.106486	4.75152
0.104412	-0.077492	0.105683	0.137858	0.106616	6.89551	0.106608	-0.191889	0.106615	0.108666	0.106603	4.75167
0.104528	-0.078047	0.1058	0.136656	0.106732	6.89558	0.106725	-0.19282	0.106732	0.109091	0.106719	4.75183
0.104645	-0.078603	0.105916	0.135512	0.106848	6.89565	0.106841	-0.19375	0.106848	0.109561	0.106836	4.752
0.104761	-0.079177	0.106032	0.134317	0.106965	6.89572	0.106957	-0.194689	0.106964	0.110006	0.106952	4.75226
0.104878	-0.079732	0.106149	0.13318	0.107081	6.89579	0.107074	-0.195544	0.107081	0.110451	0.107068	4.75276
0.104994	-0.08028	0.106265	0.131998	0.107198	6.89586	0.10719	-0.196327	0.107197	0.110895	0.107185	4.75325
0.10511	-0.080904	0.106382	0.131857	0.107314	6.89593	0.107307	-0.197254	0.107314	0.111331	0.107301	4.75379
0.105227	-0.081233	0.106498	0.131984	0.10743	6.89597	0.107423	-0.198181	0.10743	0.111286	0.107418	4.75431
0.105343	-0.081308	0.106614	0.132117	0.107547	6.89601	0.107539	-0.199125	0.107546	0.111064	0.107534	4.75483
0.10546	-0.081382	0.106731	0.13225	0.107663	6.89628	0.107656	-0.20004	0.107663	0.110832	0.10765	4.75532
0.105576	-0.081456	0.106847	0.132376	0.10778	6.89655	0.107772	-0.200979	0.107779	0.110611	0.107767	4.75583
0.105692	-0.081532	0.106964	0.132507	0.107896	6.89681	0.107889	-0.201912	0.107896	0.110379	0.107883	4.75637
0.105809	-0.081605	0.10708	0.132639	0.108012	6.89708	0.108005	-0.20284	0.108012	0.110159	0.108	4.75687
0.105925	-0.081681	0.107197	0.13277	0.108129	6.89734	0.108121	-0.20379	0.108128	0.109939	0.108116	4.75676
0.106042	-0.081756	0.107313	0.132901	0.108245	6.89759	0.108238	-0.204856	0.108245	0.109708	0.108232	4.75603
0.106158	-0.081822	0.107429	0.132928	0.108362	6.89786	0.108354	-0.205813	0.108361	0.109477	0.108349	4.75526
0.106275	-0.08174	0.107546	0.132229	0.108478	6.89812	0.108471	-0.206372	0.108478	0.109241	0.108465	4.7545
0.106391	-0.081046	0.107662	0.131544	0.108595	6.89816	0.108587	-0.206947	0.108594	0.108614	0.108582	4.75373
0.106507	-0.080265	0.107779	0.130861	0.108711	6.89788	0.108703	-0.207519	0.10871	0.107913	0.108698	4.75299
0.106624	-0.079505	0.107895	0.130179	0.108827	6.89732	0.10882	-0.208088	0.108827	0.107178	0.108814	4.75222
0.10674	-0.078725	0.108011	0.129464	0.108944	6.89678	0.108936	-0.208653	0.108943	0.10648	0.108931	4.75145
0.106857	-0.077984	0.108128	0.128786	0.10906	6.89624	0.109053	-0.209221	0.10906	0.105745	0.109047	4.75068
0.106973	-0.077179	0.108244	0.128074	0.109177	6.8957	0.109169	-0.2098	0.109176	0.105011	0.109164	4.74994
0.107089	-0.076416	0.108361	0.127398	0.109293	6.89515	0.109285	-0.21032	0.109292	0.10428	0.10928	4.74948
0.107206	-0.075634	0.108477	0.126687	0.109409	6.8946	0.109402	-0.210741	0.109409	0.103583	0.109397	4.74927
0.107322	-0.074876	0.108593	0.125946	0.109526	6.89407	0.109518	-0.211374	0.109525	0.102823	0.109513	4.74907
0.107439	-0.073905	0.10871	0.125052	0.109642	6.89353	0.109635	-0.212201	0.109642	0.102261	0.109629	4.74887
0.107555	-0.073069	0.108826	0.12421	0.109759	6.89323	0.109751	-0.213023	0.109758	0.102242	0.109746	4.74868
0.107671	-0.072231	0.108943	0.123409	0.109875	6.89307	0.109867	-0.213842	0.109874	0.102673	0.109862	4.74847
0.107788	-0.071391	0.109059	0.122569	0.109991	6.89295	0.109984	-0.214664	0.109991	0.103104	0.109979	4.74827
0.107904	-0.07053	0.109175	0.121729	0.110108	6.89283	0.1101	-0.215503	0.110107	0.103532	0.110095	4.74807
0.108021	-0.069713	0.109292	0.120892	0.110224	6.89271	0.110217	-0.216311	0.110224	0.103941	0.110211	4.74787
0.108137	-0.068855	0.109408	0.120059	0.110341	6.8926	0.110333	-0.217122	0.11034	0.104372	0.110328	4.74764
0.108254	-0.068002	0.109525	0.119266	0.110457	6.89248	0.11045	-0.217965	0.110456	0.104824	0.110444	4.74707
0.10837	-0.067141	0.109641	0.118444	0.110573	6.89236	0.110566	-0.218671	0.110573	0.105253	0.110561	4.74691
0.108486	-0.066369	0.109757	0.118036	0.11069	6.89225	0.110682	-0.218844	0.110689	0.105686	0.110677	4.74675
0.108603	-0.065946	0.109874	0.118209	0.110806	6.89209	0.110799	-0.218897	0.110806	0.106154	0.110793	4.74659
0.108719	-0.066169	0.10999	0.118562	0.110923	6.89166	0.110915	-0.21895	0.110922	0.106581	0.11091	4.74643
0.108836	-0.066384	0.110107	0.118914	0.111039	6.89173	0.111032	-0.219004	0.111039	0.106876	0.111026	4.74627
0.108952	-0.066597	0.110223	0.119267	0.111156	6.8918	0.111148	-0.219058	0.111155	0.107198	0.111143	4.7461
0.109068	-0.066815	0.11034	0.119636	0.111272	6.89187	0.111264	-0.219113	0.111271	0.107493	0.111259	4.74594
0.109185	-0.067031	0.110456	0.119986	0.111388	6.89194	0.111381	-0.219166	0.111388	0.107817	0.111375	4.74579
0.109301	-0.06724	0.110572	0.120336	0.111505	6.89201	0.111497	-0.219229	0.111504	0.108122	0.111492	4.74556
0.109418	-0.067466	0.110689	0.120685	0.111621	6.89208	0.111614	-0.219365	0.111621	0.108416	0.111608	4.74497
0.109534	-0.067677	0.110805	0.121015	0.111738	6.89215	0.11173	-0.219567	0.111737	0.108739	0.111725	4.74413
0.10965	-0.067942	0.110922	0.120852	0.111854	6.89223	0.111846	-0.219623	0.111853	0.109039	0.111841	4.74319
0.109767	-0.068591	0.111038	0.120604	0.11197	6.89234	0.111963	-0.219663	0.11197	0.109209	0.111957	4.7423
0.109883	-0.069067	0.111154	0.120408	0.112087	6.89247	0.112079	-0.219704	0.112086	0.108783	0.112074	4.74146
0.11	-0.069539	0.111271	0.120202	0.112203	6.89211	0.112196	-0.219745	0.112203	0.108239	0.11219	4.74052
0.110116	-0.070009	0.111387	0.120006	0.11232	6.89174	0.112312	-0.219786	0.112319	0.107696	0.112307	4.73967
0.110233	-0.070493	0.111504	0.119801	0.112436	6.89138	0.112428	-0.219827	0.112435	0.107153	0.112423	4.73877
0.110349	-0.070975	0.11162	0.119606	0.112552	6.89101	0.112545	-0.219867	0.112552	0.10661	0.112539	4.73787
0.110465	-0.071464	0.111736	0.119402	0.112669	6.89064	0.112661	-0.219887	0.112668	0.106065	0.112656	4.73698
0.110582	-0.071927	0.111853	0.119207	0.112785	6.89027	0.112778	-0.219831	0.112785	0.105495	0.112772	4.73642
0.110698	-0.07243	0.111969	0.119031	0.112902	6.8899	0.112894	-0.219764	0.112901	0.104954	0.112889	4.73589
0.110815	-0.072778	0.112086	0.11903	0.113018	6.8895	0.11301	-0.219817	0.113017	0.104385	0.113005	4.73542
0.110931	-0.072462	0.112202	0.118248	0.113134	6.88891	0.113127	-0.219868	0.113134	0.103644	0.113122	4.73491
0.111047	-0.071967	0.112318	0.117501	0.113251	6.88809	0.113243	-0.219919	0.11325	0.103134	0.113238	4.7344
0.111164	-0.07146	0.112435	0.116716	0.113367	6.88731	0.11336	-0.219972	0.113367	0.102652	0.113354	4.73391
0.11128	-0.070969	0.112551	0.115937	0.113484	6.88653	0.113476	-0.220023	0.113483	0.102193	0.113471	4.73339
0.111397	-0.070465	0.112668	0.115193	0.1136	6.88576	0.113592	-0.220076	0.113599	0.101735	0.113587	4.73287
0.111513	-0.069967	0.112784	0.114411	0.113717	6.88498	0.113709	-0.220128	0.113716	0.101273	0.113704	4.73238
0.111629	-0.069485	0.1129	0.11363	0.113833	6.8842	0.113825	-0.220306	0.113832	0.100792	0.11382	4.73187
0.111746	-0.068989	0.113017	0.112856	0.113949	6.88344	0.113942	-0.22087	0.113949	0.100334	0.113936	4.73153
0.111862	-0.068495	0.113133	0.112153	0.114066	6.88267	0.114058	-0.221499	0.114065	0.099876	0.114053	4.73138
0.111979	-0.068156	0.11325	0.111869	0.114182	6.88187	0.114175	-0.222018	0.114181	0.099468	0.114169	4.73125
0.112095	-0.06847	0.113366	0.11227	0.114299	6.88096	0.114291	-0.222536	0.114298	0.099562	0.114286	4.73109
0.112212	-0.068912	0.113483	0.112671	0.114415	6.8801	0.114407	-0.223053	0.114414	0.100295	0.114402	4.73095
0.112328	-0.069344	0.113599	0.113068	0.114531	6.87936	0.114524	-0.223569	0.114531	0.101034	0.114518	4.7308
0.112444	-0.069753	0.113715	0.113449	0.114648	6.87863	0.11464	-0.224083	0.114647	0.101809	0.114635	4.73066
0.112561	-0.070204	0.113832	0.113848	0.114764	6.87791	0.114757	-0.224595	0.114763	0.102575	0.114751	4.73051
0.112677	-0.070633	0.113948	0.114247	0.114881	6.87721	0.114873	-0.225107	0.11488	0.1033	0.114868	4.73037
0.112794	-0.071053	0.114065	0.114646	0.114997	6.8765	0.114989	-0.225613	0.114996	0.104005	0.114984	4.73027
0.11291	-0.071497	0.114181	0.115019	0.115113	6.87581	0.115106	-0.226149	0.115113	0.104772	0.1151	4.73002
0.113026	-0.071923	0.114297	0.115171	0.11523	6.87513	0.115222	-0.2268	0.115229	0.105511	0.115217	4.72968
0.113143	-0.07227	0.114414	0.115014	0.115346	6.87446	0.115339	-0.227519	0.115346	0.106171	0.115333	4.72934
0.113259	-0.072313	0.11453	0.114998	0.115463	6.87383	0.115455	-0.22825	0.115462	0.1063	0.11545	4.72898
0.113376	-0.072399	0.114647	0.114982	0.115579	6.87328	0.115571	-0.228966	0.115578	0.106089	0.115566	4.72862
0.113492	-0.072488	0.114763	0.114966	0.115695	6.87278	0.115688	-0.229693	0.115695	0.105872	0.115682	4.72826
0.113608	-0.072573	0.114879	0.11495	0.115812	6.87223	0.115804	-0.230406	0.115811	0.105671	0.115799	4.72791
0.113725	-0.072661	0.114996	0.114934	0.115928	6.87169	0.115921	-0.23113	0.115928	0.10546	0.115915	4.72755
0.113841	-0.072749	0.115112	0.114918	0.116045	6.87115	0.116037	-0.23184	0.116044	0.105238	0.116032	4.72715
0.113958	-0.072836	0.115229	0.114902	0.116161	6.87059	0.116153	-0.232572	0.11616	0.105019	0.116148	4.72657
0.114074	-0.072921	0.115345	0.114853	0.116278	6.87003	0.11627	-0.233291	0.116277	0.104809	0.116264	4.72626
0.114191	-0.073011	0.115461	0.114504	0.116394	6.86946	0.116386	-0.233975	0.116393	0.104599	0.116381	4.72595
0.114307	-0.073143	0.115578	0.113463	0.11651	6.86889	0.116503	-0.234645	0.11651	0.104312	0.116497	4.72563
0.114423	-0.073453	0.115694	0.112066	0.116627	6.8683	0.116619	-0.235337	0.116626	0.103607	0.116614	4.72533
0.11454	-0.073738	0.115811	0.110615	0.116743	6.8677	0.116735	-0.236028	0.116742	0.102735	0.11673	4.72503
0.114656	-0.074015	0.115927	0.10923	0.11686	6.86711	0.116852	-0.236717	0.116859	0.101853	0.116847	4.72471
0.114773	-0.074278	0.116044	0.107846	0.116976	6.86672	0.116968	-0.237406	0.116975	0.100951	0.116963	4.72441
0.114889	-0.074559	0.11616	0.106464	0.117092	6.86635	0.117085	-0.238092	0.117092	0.100117	0.117079	4.72409
0.115005	-0.074839	0.116276	0.105081	0.117209	6.86598	0.117201	-0.238778	0.117208	0.099237	0.117196	4.7238
0.115122	-0.075116	0.116393	0.1037	0.117325	6.86562	0.117317	-0.239612	0.117324	0.098312	0.117312	4.72366
0.115238	-0.075387	0.116509	0.102353	0.117442	6.86525	0.117434	-0.240704	0.117441	0.09741	0.117429	4.72373
0.115355	-0.075616	0.116626	0.101439	0.117558	6.86488	0.11755	-0.241766	0.117557	0.096567	0.117545	4.7238
0.115471	-0.075435	0.116742	0.101582	0.117674	6.86451	0.117667	-0.242826	0.117674	0.095691	0.117661	4.72388
0.115587	-0.074459	0.116858	0.101995	0.117791	6.86415	0.117783	-0.243904	0.11779	0.095042	0.117778	4.72395
0.115704	-0.073533	0.116975	0.102407	0.117907	6.86374	0.1179	-0.244997	0.117906	0.094535	0.117894	4.72402
0.11582	-0.072552	0.117091	0.102824	0.118024	6.86313	0.118016	-0.246052	0.118023	0.094012	0.118011	4.72409
0.115937	-0.071608	0.117208	0.103255	0.11814	6.86229	0.118132	-0.247105	0.118139	0.09351	0.118127	4.72417
0.116053	-0.070656	0.117324	0.103667	0.118257	6.86147	0.118249	-0.248176	0.118256	0.093003	0.118243	4.72424
0.11617	-0.069685	0.11744	0.104079	0.118373	6.86061	0.118365	-0.249256	0.118372	0.092479	0.11836	4.72431
0.116286	-0.068738	0.117557	0.104495	0.118489	6.85978	0.118482	-0.250265	0.118488	0.091984	0.118476	4.72438
0.116402	-0.067773	0.117673	0.104921	0.118606	6.85895	0.118598	-0.251291	0.118605	0.091498	0.118593	4.7241
0.116519	-0.066895	0.11779	0.105255	0.118722	6.85812	0.118714	-0.252405	0.118721	0.090967	0.118709	4.72374
0.116635	-0.066371	0.117906	0.10535	0.118839	6.85729	0.118831	-0.253503	0.118838	0.090565	0.118825	4.72336
0.116752	-0.066533	0.118022	0.105391	0.118955	6.85647	0.118947	-0.254613	0.118954	0.090586	0.118942	4.723
0.116868	-0.06675	0.118139	0.105435	0.119071	6.85565	0.119064	-0.255708	0.11907	0.090869	0.119058	4.72264
0.116984	-0.066964	0.118255	0.105476	0.119188	6.85489	0.11918	-0.256815	0.119187	0.091141	0.119175	4.72227
0.117101	-0.067188	0.118372	0.105517	0.119304	6.85431	0.119296	-0.257907	0.119303	0.091413	0.119291	4.72191
0.117217	-0.067398	0.118488	0.10556	0.119421	6.85373	0.119413	-0.259011	0.11942	0.091689	0.119407	4.72154
0.117334	-0.067613	0.118604	0.105601	0.119537	6.85314	0.119529	-0.260091	0.119536	0.091972	0.119524	4.72116
0.11745	-0.067822	0.118721	0.105643	0.119653	6.85254	0.119646	-0.260986	0.119653	0.092245	0.11964	4.72073
0.117566	-0.068041	0.118837	0.105683	0.11977	6.85194	0.119762	-0.261424	0.119769	0.092518	0.119757	4.7206
0.117683	-0.068263	0.118954	0.105644	0.119886	6.85136	0.119878	-0.261674	0.119885	0.09279	0.119873	4.72045
0.117799	-0.068272	0.11907	0.105351	0.120003	6.85077	0.119995	-0.261933	0.120002	0.093043	0.119989	4.7203
0.117916	-0.067748	0.119187	0.105055	0.120119	6.85017	0.120111	-0.262185	0.120118	0.093135	0.120106	4.72016
0.118032	-0.067195	0.119303	0.10475	0.120235	6.84961	0.120228	-0.262434	0.120235	0.092943	0.120222	4.72002
0.118148	-0.066609	0.119419	0.104457	0.120352	6.84911	0.120344	-0.262692	0.120351	0.092732	0.120339	4.71988
0.118265	-0.066046	0.119536	0.104161	0.120468	6.84871	0.12046	-0.262949	0.120467	0.092529	0.120455	4.71974
0.118381	-0.065477	0.119652	0.103856	0.120585	6.84832	0.120577	-0.263206	0.120584	0.092338	0.120572	4.71961
0.118498	-0.064896	0.119769	0.103563	0.120701	6.84793	0.120693	-0.26356	0.1207	0.092139	0.120688	4.71956
0.118614	-0.064337	0.119885	0.103271	0.120818	6.84754	0.12081	-0.264217	0.120817	0.09194	0.120804	4.71964
0.118731	-0.063771	0.120001	0.102961	0.120934	6.84715	0.120926	-0.26516	0.120933	0.091741	0.120921	4.71961
0.118847	-0.063226	0.120118	0.102644	0.12105	6.84676	0.121042	-0.266126	0.121049	0.091509	0.121037	4.71957
0.118963	-0.063014	0.120234	0.102488	0.121167	6.84636	0.121159	-0.267092	0.121166	0.091195	0.121154	4.71954
0.11908	-0.063325	0.120351	0.102329	0.121283	6.84597	0.121275	-0.268056	0.121282	0.090919	0.12127	4.7195
0.119196	-0.063642	0.120467	0.102166	0.1214	6.84567	0.121392	-0.26902	0.121399	0.090767	0.121386	4.71947
0.119313	-0.063952	0.120583	0.10201	0.121516	6.8455	0.121508	-0.269983	0.121515	0.09061	0.121503	4.71943
0.119429	-0.064273	0.1207	0.101853	0.121632	6.84516	0.121624	-0.270945	0.121631	0.090462	0.121619	4.7194
0.119545	-0.064593	0.120816	0.101695	0.121749	6.84481	0.121741	-0.271906	0.121748	0.090317	0.121736	4.71934
0.119662	-0.064912	0.120933	0.101532	0.121865	6.84445	0.121857	-0.272692	0.121864	0.090167	0.121852	4.71915
0.119778	-0.065237	0.121049	0.101375	0.121982	6.84411	0.121974	-0.273145	0.121981	0.090016	0.121968	4.71884
0.119895	-0.065555	0.121165	0.101297	0.122098	6.84377	0.12209	-0.273422	0.122097	0.089865	0.122085	4.71868
0.120011	-0.065698	0.121282	0.10157	0.122214	6.84342	0.122207	-0.273701	0.122213	0.089732	0.122201	4.71853
0.120127	-0.065228	0.121398	0.102106	0.122331	6.84307	0.122323	-0.273971	0.12233	0.089795	0.122318	4.71837
0.120244	-0.064257	0.121515	0.102642	0.122447	6.84273	0.122439	-0.274242	0.122446	0.090298	0.122434	4.71821
0.12036	-0.063231	0.121631	0.103186	0.122564	6.84229	0.122556	-0.274512	0.122563	0.090909	0.12255	4.71804
0.120477	-0.062243	0.121747	0.103745	0.12268	6.84165	0.122672	-0.274782	0.122679	0.091509	0.122667	4.71789
0.120593	-0.061257	0.121864	0.104281	0.122796	6.841	0.122789	-0.275052	0.122795	0.092099	0.122783	4.71773
0.12071	-0.060255	0.12198	0.104818	0.122913	6.84038	0.122905	-0.275322	0.122912	0.092712	0.1229	4.71756
0.120826	-0.059256	0.122097	0.105355	0.123029	6.83976	0.123021	-0.275903	0.123028	0.093314	0.123016	4.71728
0.120942	-0.058309	0.122213	0.1059	0.123146	6.8391	0.123138	-0.276863	0.123145	0.093907	0.123132	4.71682
0.121059	-0.057313	0.12233	0.106413	0.123262	6.83847	0.123254	-0.27777	0.123261	0.094511	0.123249	4.71632
0.121175	-0.056559	0.122446	0.10661	0.123379	6.83784	0.123371	-0.278635	0.123377	0.095089	0.123365	4.71582
0.121292	-0.056547	0.122562	0.10635	0.123495	6.8372	0.123487	-0.279503	0.123494	0.095625	0.123482	4.71532
0.121408	-0.057078	0.122679	0.10609	0.123611	6.83656	0.123603	-0.280345	0.12361	0.096036	0.123598	4.71481
0.121524	-0.057599	0.122795	0.105826	0.123728	6.83581	0.12372	-0.281187	0.123727	0.096383	0.123714	4.7143
0.121641	-0.0581	0.122912	0.105555	0.123844	6.8348	0.123836	-0.282028	0.123843	0.096756	0.123831	4.71379
0.121757	-0.05861	0.123028	0.105294	0.123961	6.8338	0.123953	-0.282869	0.123959	0.09713	0.123947	4.71329
0.121874	-0.059128	0.123144	0.105033	0.124077	6.83284	0.124069	-0.283731	0.124076	0.097489	0.124064	4.71284
0.12199	-0.059628	0.123261	0.104772	0.124193	6.8319	0.124185	-0.284378	0.124192	0.097832	0.12418	4.71252
0.122106	-0.060135	0.123377	0.104511	0.12431	6.83093	0.124302	-0.284694	0.124309	0.098194	0.124297	4.71226
0.122223	-0.060652	0.123494	0.104133	0.124426	6.82997	0.124418	-0.284925	0.124425	0.098563	0.124413	4.71198
0.122339	-0.061195	0.12361	0.103468	0.124543	6.82899	0.124535	-0.285162	0.124542	0.098981	0.124529	4.7117
0.122456	-0.061745	0.123726	0.102807	0.124659	6.82801	0.124651	-0.285399	0.124658	0.099473	0.124646	4.71143
0.122572	-0.062155	0.123843	0.102131	0.124775	6.8271	0.124767	-0.285629	0.124774	0.099844	0.124762	4.71116
0.122689	-0.062596	0.123959	0.101479	0.124892	6.8265	0.124884	-0.285859	0.124891	0.100155	0.124879	4.71089
0.122805	-0.063036	0.124076	0.100827	0.125008	6.82644	0.125	-0.286096	0.125007	0.100456	0.124995	4.71063
0.122921	-0.063475	0.124192	0.100175	0.125125	6.82644	0.125117	-0.286333	0.125124	0.100758	0.125111	4.71037
0.123038	-0.063905	0.124308	0.099522	0.125241	6.82644	0.125233	-0.286563	0.12524	0.10106	0.125228	4.7101
0.123154	-0.064338	0.124425	0.098869	0.125358	6.82644	0.125349	-0.287001	0.125356	0.101368	0.125344	4.70975
0.123271	-0.064772	0.124541	0.09818	0.125474	6.82644	0.125466	-0.287753	0.125473	0.101676	0.125461	4.70943
0.123387	-0.065189	0.124658	0.097342	0.12559	6.82644	0.125582	-0.288587	0.125589	0.101975	0.125577	4.70913
0.123503	-0.065664	0.124774	0.096352	0.125707	6.82645	0.125699	-0.289398	0.125706	0.102291	0.125693	4.70883
0.12362	-0.066163	0.12489	0.095366	0.125823	6.82645	0.125815	-0.290232	0.125822	0.102454	0.12581	4.70853
0.123736	-0.066647	0.125007	0.094399	0.12594	6.82643	0.125932	-0.291065	0.125938	0.102387	0.125926	4.70824
0.123853	-0.06712	0.125123	0.093447	0.126056	6.82636	0.126048	-0.291875	0.126055	0.102293	0.126043	4.70794
0.123969	-0.067636	0.12524	0.092459	0.126172	6.82627	0.126164	-0.292685	0.126171	0.102201	0.126159	4.70765
0.124085	-0.068158	0.125356	0.091471	0.126289	6.82622	0.126281	-0.293519	0.126288	0.10211	0.126275	4.70736
0.124202	-0.068652	0.125473	0.090481	0.126405	6.82618	0.126397	-0.294351	0.126404	0.102015	0.126392	4.70705
0.124318	-0.069139	0.125589	0.08949	0.126522	6.82613	0.126514	-0.29499	0.12652	0.101922	0.126508	4.70675
0.124435	-0.069643	0.125705	0.088549	0.126638	6.82608	0.12663	-0.295277	0.126637	0.101829	0.126625	4.70654
0.124551	-0.070146	0.125822	0.087839	0.126754	6.82604	0.126746	-0.295364	0.126753	0.101716	0.126741	4.70625
0.124668	-0.070626	0.125938	0.087442	0.126871	6.82599	0.126863	-0.295449	0.12687	0.101565	0.126857	4.7059
0.124784	-0.071015	0.126055	0.0872	0.126987	6.82594	0.126979	-0.295539	0.126986	0.101564	0.126974	4.70553
0.1249	-0.071313	0.126171	0.086957	0.127104	6.82587	0.127096	-0.295631	0.127102	0.101831	0.12709	4.70516
0.125017	-0.071612	0.126287	0.08672	0.12722	6.8256	0.127212	-0.295723	0.127219	0.102112	0.127207	4.70479
0.125133	-0.071926	0.126404	0.086485	0.127336	6.82501	0.127328	-0.295813	0.127335	0.102378	0.127323	4.70441
0.12525	-0.072229	0.12652	0.086242	0.127453	6.82436	0.127445	-0.295905	0.127452	0.102649	0.127439	4.70403
0.125366	-0.072532	0.126637	0.086003	0.127569	6.82371	0.127561	-0.295998	0.127568	0.102918	0.127556	4.70365
0.125482	-0.072835	0.126753	0.085768	0.127686	6.82307	0.127678	-0.296269	0.127684	0.103188	0.127672	4.70325
0.125599	-0.073137	0.126869	0.08559	0.127802	6.82244	0.127794	-0.296949	0.127801	0.103472	0.127789	4.70292
0.125715	-0.073428	0.126986	0.085519	0.127919	6.82178	0.12791	-0.297843	0.127917	0.103739	0.127905	4.70285
0.125832	-0.073835	0.127102	0.085416	0.128035	6.82112	0.128027	-0.298709	0.128034	0.104002	0.128022	4.70309
0.125948	-0.074584	0.127219	0.08529	0.128151	6.82049	0.128143	-0.299575	0.12815	0.104171	0.128138	4.70331
0.126064	-0.075486	0.127335	0.085165	0.128268	6.81986	0.12826	-0.300463	0.128266	0.104224	0.128254	4.70355
0.126181	-0.076401	0.127451	0.085039	0.128384	6.8193	0.128376	-0.301357	0.128383	0.104277	0.128371	4.70378
0.126297	-0.077332	0.127568	0.084917	0.128501	6.81898	0.128492	-0.302224	0.128499	0.104332	0.128487	4.70401
0.126414	-0.078245	0.127684	0.084792	0.128617	6.81871	0.128609	-0.303091	0.128616	0.104386	0.128604	4.70424
0.12653	-0.079177	0.127801	0.084665	0.128733	6.81845	0.128725	-0.303994	0.128732	0.104441	0.12872	4.70447
0.126647	-0.080087	0.127917	0.084542	0.12885	6.81819	0.128842	-0.304742	0.128849	0.104495	0.128836	4.70469
0.126763	-0.081039	0.128033	0.084401	0.128966	6.81793	0.128958	-0.305045	0.128965	0.104549	0.128953	4.70482
0.126879	-0.081915	0.12815	0.084177	0.129083	6.81767	0.129074	-0.305096	0.129081	0.104613	0.129069	4.70486
0.126996	-0.082449	0.128266	0.083859	0.129199	6.8174	0.129191	-0.305148	0.129198	0.104704	0.129186	4.70497
0.127112	-0.082484	0.128383	0.083513	0.129315	6.81713	0.129307	-0.305201	0.129314	0.104824	0.129302	4.70507
0.127229	-0.082381	0.128499	0.083162	0.129432	6.81703	0.129424	-0.305253	0.129431	0.104961	0.129418	4.70518
0.127345	-0.082282	0.128616	0.082821	0.129548	6.81743	0.12954	-0.305304	0.129547	0.1051	0.129535	4.70528
0.127461	-0.08218	0.128732	0.08248	0.129665	6.81825	0.129657	-0.305355	0.129663	0.105238	0.129651	4.70539
0.127578	-0.082078	0.128848	0.082138	0.129781	6.81908	0.129773	-0.305408	0.12978	0.105378	0.129768	4.7055
0.127694	-0.081982	0.128965	0.081796	0.129897	6.81992	0.129889	-0.305413	0.129896	0.105514	0.129884	4.70561
0.127811	-0.081881	0.129081	0.081453	0.130014	6.82078	0.130006	-0.305392	0.130013	0.105653	0.13	4.70575
0.127927	-0.081778	0.129198	0.080958	0.13013	6.82163	0.130122	-0.305546	0.130129	0.105791	0.130117	4.70602
0.128043	-0.081729	0.129314	0.080342	0.130247	6.82249	0.130239	-0.305864	0.130245	0.105835	0.130233	4.70637
0.12816	-0.081648	0.12943	0.079932	0.130363	6.82333	0.130355	-0.306182	0.130362	0.105599	0.13035	4.70664
0.128276	-0.081446	0.129547	0.07952	0.13048	6.82418	0.130471	-0.306508	0.130478	0.105127	0.130466	4.70691
0.128393	-0.081221	0.129663	0.079108	0.130596	6.82489	0.130588	-0.306836	0.130595	0.104602	0.130582	4.70718
0.128509	-0.081001	0.12978	0.078695	0.130712	6.82514	0.130704	-0.307155	0.130711	0.104059	0.130699	4.70745
0.128625	-0.080784	0.129896	0.078282	0.130829	6.82503	0.130821	-0.307474	0.130827	0.103552	0.130815	4.70773
0.128742	-0.080558	0.130012	0.077876	0.130945	6.82492	0.130937	-0.307793	0.130944	0.103044	0.130932	4.708
0.128858	-0.080334	0.130129	0.077473	0.131062	6.82481	0.131053	-0.30804	0.13106	0.102521	0.131048	4.70828
0.128975	-0.080109	0.130245	0.077057	0.131178	6.8247	0.13117	-0.30794	0.131177	0.101997	0.131164	4.70855
0.129091	-0.07989	0.130362	0.076715	0.131294	6.82459	0.131286	-0.307501	0.131293	0.10147	0.131281	4.70888
0.129208	-0.079585	0.130478	0.076567	0.131411	6.82448	0.131403	-0.307008	0.131409	0.10125	0.131397	4.7093
0.129324	-0.079108	0.130594	0.076559	0.131527	6.82437	0.131519	-0.306516	0.131526	0.101483	0.131514	4.70977
0.12944	-0.078556	0.130711	0.076552	0.131644	6.82426	0.131635	-0.306023	0.131642	0.101858	0.13163	4.71024
0.129557	-0.078018	0.130827	0.076544	0.13176	6.82425	0.131752	-0.305529	0.131759	0.102234	0.131747	4.7107
0.129673	-0.07748	0.130944	0.076536	0.131876	6.82442	0.131868	-0.305035	0.131875	0.102612	0.131863	4.71117
0.12979	-0.076912	0.13106	0.076528	0.131993	6.82469	0.131985	-0.304541	0.131991	0.102992	0.131979	4.71164
0.129906	-0.076358	0.131176	0.076521	0.132109	6.82497	0.132101	-0.304046	0.132108	0.103365	0.132096	4.71211
0.130022	-0.075821	0.131293	0.076513	0.132226	6.82524	0.132217	-0.303873	0.132224	0.103739	0.132212	4.71259
0.130139	-0.075267	0.131409	0.076505	0.132342	6.82551	0.132334	-0.304286	0.132341	0.104115	0.132329	4.71297
0.130255	-0.074729	0.131526	0.076831	0.132458	6.82578	0.13245	-0.304967	0.132457	0.104493	0.132445	4.71308
0.130372	-0.074448	0.131642	0.077578	0.132575	6.82604	0.132567	-0.305659	0.132573	0.104699	0.132561	4.71294
0.130488	-0.074401	0.131759	0.078275	0.132691	6.82631	0.132683	-0.306351	0.13269	0.10476	0.132678	4.71278
0.130604	-0.074314	0.131875	0.078956	0.132808	6.82658	0.132799	-0.307025	0.132806	0.104854	0.132794	4.71261
0.130721	-0.074228	0.131991	0.079638	0.132924	6.8265	0.132916	-0.307701	0.132923	0.104949	0.132911	4.71244
0.130837	-0.074139	0.132108	0.080322	0.133041	6.82609	0.133032	-0.308395	0.133039	0.105042	0.133027	4.71227
0.130954	-0.074048	0.132224	0.081007	0.133157	6.82572	0.133149	-0.309091	0.133155	0.105139	0.133143	4.7121
0.13107	-0.073959	0.132341	0.081679	0.133273	6.82534	0.133265	-0.309787	0.133272	0.105233	0.13326	4.71193
0.131187	-0.073875	0.132457	0.08235	0.13339	6.82497	0.133382	-0.31048	0.133388	0.105325	0.133376	4.71176
0.131303	-0.073789	0.132573	0.082949	0.133506	6.82461	0.133498	-0.311155	0.133505	0.10542	0.133493	4.71158
0.131419	-0.073699	0.13269	0.083129	0.133623	6.82424	0.133614	-0.311813	0.133621	0.105515	0.133609	4.71136
0.131536	-0.073623	0.132806	0.082933	0.133739	6.82386	0.133731	-0.312448	0.133738	0.105521	0.133725	4.7111
0.131652	-0.073678	0.132923	0.082699	0.133855	6.82349	0.133847	-0.313086	0.133854	0.105412	0.133842	4.71084
0.131769	-0.073861	0.133039	0.082462	0.133972	6.82319	0.133964	-0.313742	0.13397	0.105273	0.133958	4.71059
0.131885	-0.074048	0.133155	0.082226	0.134088	6.82316	0.13408	-0.314379	0.134087	0.105136	0.134075	4.71033
0.132001	-0.074225	0.133272	0.081989	0.134205	6.82331	0.134196	-0.31502	0.134203	0.104995	0.134191	4.71007
0.132118	-0.074403	0.133388	0.081757	0.134321	6.82347	0.134313	-0.315659	0.13432	0.104857	0.134307	4.70981
0.132234	-0.074585	0.133505	0.081518	0.134437	6.82363	0.134429	-0.316301	0.134436	0.10472	0.134424	4.70956
0.132351	-0.074763	0.133621	0.081279	0.134554	6.82379	0.134546	-0.316817	0.134552	0.104576	0.13454	4.7093
0.132467	-0.07494	0.133737	0.080953	0.13467	6.82396	0.134662	-0.316995	0.134669	0.104439	0.134657	4.70907
0.132583	-0.07509	0.133854	0.080465	0.134787	6.82412	0.134778	-0.316973	0.134785	0.104305	0.134773	4.70898
0.1327	-0.075233	0.13397	0.079908	0.134903	6.82429	0.134895	-0.316951	0.134902	0.104162	0.134889	4.70904
0.132816	-0.075479	0.134087	0.079354	0.13502	6.82445	0.135011	-0.31693	0.135018	0.104006	0.135006	4.70911
0.132933	-0.075792	0.134203	0.078798	0.135136	6.82447	0.135128	-0.316909	0.135134	0.103842	0.135122	4.70917
0.133049	-0.076116	0.134319	0.078254	0.135252	6.82401	0.135244	-0.316887	0.135251	0.103681	0.135239	4.70923
0.133166	-0.076427	0.134436	0.077708	0.135369	6.82323	0.13536	-0.316866	0.135367	0.103517	0.135355	4.70929
0.133282	-0.076743	0.134552	0.077146	0.135485	6.82237	0.135477	-0.316844	0.135484	0.103351	0.135472	4.70935
0.133398	-0.077055	0.134669	0.076596	0.135602	6.82147	0.135593	-0.316823	0.1356	0.103189	0.135588	4.70941
0.133515	-0.077371	0.134785	0.076043	0.135718	6.82063	0.13571	-0.317095	0.135716	0.103029	0.135704	4.70947
0.133631	-0.077693	0.134902	0.075557	0.135834	6.81978	0.135826	-0.317909	0.135833	0.102865	0.135821	4.70946
0.133748	-0.078047	0.135018	0.075389	0.135951	6.81888	0.135942	-0.318974	0.135949	0.102735	0.135937	4.70916
0.133864	-0.078396	0.135134	0.075502	0.136067	6.81799	0.136059	-0.32004	0.136066	0.102818	0.136054	4.70866
0.13398	-0.078674	0.135251	0.075668	0.136184	6.81713	0.136175	-0.321141	0.136182	0.103169	0.13617	4.70816
0.134097	-0.07892	0.135367	0.075835	0.1363	6.81629	0.136292	-0.322234	0.136298	0.103592	0.136286	4.70766
0.134213	-0.079166	0.135484	0.075999	0.136416	6.81562	0.136408	-0.323306	0.136415	0.104012	0.136403	4.70716
0.13433	-0.079412	0.1356	0.076159	0.136533	6.81506	0.136524	-0.32438	0.136531	0.104436	0.136519	4.70667
0.134446	-0.079658	0.135716	0.076321	0.136649	6.8145	0.136641	-0.325455	0.136648	0.104855	0.136636	4.70617
0.134562	-0.079912	0.135833	0.076487	0.136766	6.81397	0.136757	-0.326533	0.136764	0.10528	0.136752	4.70567
0.134679	-0.080164	0.135949	0.076649	0.136882	6.81342	0.136874	-0.327549	0.13688	0.105706	0.136868	4.70518
0.134795	-0.080411	0.136066	0.076773	0.136998	6.81285	0.13699	-0.328612	0.136997	0.106139	0.136985	4.70466
0.134912	-0.080713	0.136182	0.07682	0.137115	6.81232	0.137107	-0.329744	0.137113	0.106457	0.137101	4.70407
0.135028	-0.081192	0.136298	0.076831	0.137231	6.81179	0.137223	-0.330879	0.13723	0.106227	0.137218	4.70344
0.135145	-0.081813	0.136415	0.076843	0.137348	6.81122	0.137339	-0.332015	0.137346	0.105516	0.137334	4.70283
0.135261	-0.082444	0.136531	0.076854	0.137464	6.8107	0.137456	-0.333119	0.137462	0.10468	0.13745	4.70221
0.135377	-0.083083	0.136648	0.076866	0.137581	6.81013	0.137572	-0.334236	0.137579	0.103852	0.137567	4.70158
0.135494	-0.083759	0.136764	0.076877	0.137697	6.80947	0.137689	-0.33538	0.137695	0.103042	0.137683	4.70095
0.13561	-0.084405	0.13688	0.076888	0.137813	6.80879	0.137805	-0.33649	0.137812	0.102227	0.1378	4.70033
0.135727	-0.085046	0.136997	0.076899	0.13793	6.80809	0.137921	-0.337615	0.137928	0.101419	0.137916	4.69971
0.135843	-0.085702	0.137113	0.076917	0.138046	6.80739	0.138038	-0.338005	0.138045	0.100591	0.138032	4.69909
0.135959	-0.086338	0.13723	0.076997	0.138163	6.80672	0.138154	-0.33766	0.138161	0.09979	0.138149	4.69881
0.136076	-0.086758	0.137346	0.076606	0.138279	6.80606	0.138271	-0.33715	0.138277	0.099027	0.138265	4.69909
0.136192	-0.086607	0.137462	0.075812	0.138395	6.80536	0.138387	-0.336634	0.138394	0.098489	0.138382	4.6996
0.136309	-0.086159	0.137579	0.075013	0.138512	6.80468	0.138503	-0.336122	0.13851	0.098187	0.138498	4.7001
0.136425	-0.085724	0.137695	0.07421	0.138628	6.80422	0.13862	-0.335619	0.138627	0.097939	0.138614	4.7006
0.136541	-0.085284	0.137812	0.073402	0.138745	6.80438	0.138736	-0.335114	0.138743	0.097695	0.138731	4.70111
0.136658	-0.084834	0.137928	0.072609	0.138861	6.80487	0.138853	-0.334592	0.138859	0.097445	0.138847	4.70162
0.136774	-0.084383	0.138045	0.071807	0.138977	6.80536	0.138969	-0.334076	0.138976	0.09721	0.138964	4.70213
0.136891	-0.083947	0.138161	0.071004	0.139094	6.80583	0.139085	-0.333626	0.139092	0.096962	0.13908	4.70264
0.137007	-0.083504	0.138277	0.070203	0.13921	6.80631	0.139202	-0.333422	0.139209	0.096727	0.139197	4.70315
0.137124	-0.083052	0.138394	0.069457	0.139327	6.8068	0.139318	-0.333324	0.139325	0.096496	0.139313	4.70346
0.13724	-0.082609	0.13851	0.069063	0.139443	6.80729	0.139435	-0.333218	0.139441	0.096265	0.139429	4.70361
0.137356	-0.082158	0.138627	0.068866	0.139559	6.80776	0.139551	-0.333113	0.139558	0.095936	0.139546	4.70375
0.137473	-0.081697	0.138743	0.068664	0.139676	6.80821	0.139667	-0.33301	0.139674	0.095549	0.139662	4.70389
0.137589	-0.081265	0.138859	0.068465	0.139792	6.8083	0.139784	-0.332906	0.139791	0.095225	0.139779	4.70404
0.137706	-0.080822	0.138976	0.068269	0.139909	6.80794	0.1399	-0.332799	0.139907	0.094928	0.139895	4.70418
0.137822	-0.080343	0.139092	0.068071	0.140025	6.80747	0.140017	-0.332692	0.140023	0.094622	0.140011	4.70432
0.137938	-0.079903	0.139209	0.067871	0.140142	6.80698	0.140133	-0.332589	0.14014	0.094318	0.140128	4.70446
0.138055	-0.079457	0.139325	0.06767	0.140258	6.80651	0.140249	-0.332426	0.140256	0.094008	0.140244	4.7046
0.138171	-0.079008	0.139441	0.067316	0.140374	6.80604	0.140366	-0.332311	0.140373	0.093694	0.140361	4.70474
0.138288	-0.078551	0.139558	0.066719	0.140491	6.80556	0.140482	-0.332323	0.140489	0.093375	0.140477	4.70486
0.138404	-0.07827	0.139674	0.066147	0.140607	6.80508	0.140599	-0.332379	0.140605	0.093054	0.140593	4.70496
0.13852	-0.078162	0.139791	0.065652	0.140724	6.8046	0.140715	-0.332434	0.140722	0.092728	0.14071	4.70506
0.138637	-0.078097	0.139907	0.065163	0.14084	6.80409	0.140832	-0.33249	0.140838	0.092663	0.140826	4.70515
0.138753	-0.078032	0.140023	0.064667	0.140956	6.80358	0.140948	-0.332547	0.140955	0.092711	0.140943	4.70525
0.13887	-0.077968	0.14014	0.06417	0.141073	6.80326	0.141064	-0.332604	0.141071	0.092752	0.141059	4.70535
0.138986	-0.077904	0.140256	0.063677	0.141189	6.80304	0.141181	-0.33266	0.141187	0.092794	0.141175	4.70544
0.139102	-0.07784	0.140373	0.063179	0.141306	6.80281	0.141297	-0.332716	0.141304	0.092836	0.141292	4.70554
0.139219	-0.077776	0.140489	0.062688	0.141422	6.80258	0.141414	-0.332658	0.14142	0.092878	0.141408	4.70564
0.139335	-0.07771	0.140606	0.062379	0.141538	6.80234	0.14153	-0.332227	0.141537	0.092919	0.141525	4.70584
0.139452	-0.077644	0.140722	0.062225	0.141655	6.80213	0.141646	-0.331519	0.141653	0.092961	0.141641	4.70631
0.139568	-0.077293	0.140838	0.062044	0.141771	6.8019	0.141763	-0.33074	0.141769	0.093003	0.141757	4.70697
0.139685	-0.076759	0.140955	0.061827	0.141888	6.80167	0.141879	-0.329983	0.141886	0.093064	0.141874	4.70764
0.139801	-0.076217	0.141071	0.061612	0.142004	6.80145	0.141996	-0.329209	0.142002	0.093134	0.14199	4.70829
0.139917	-0.075644	0.141188	0.061398	0.14212	6.8012	0.142112	-0.328447	0.142119	0.093114	0.142107	4.70896
0.140034	-0.075093	0.141304	0.061187	0.142237	6.80092	0.142228	-0.327668	0.142235	0.093051	0.142223	4.70962
0.14015	-0.074538	0.14142	0.060975	0.142353	6.80064	0.142345	-0.3269	0.142352	0.09299	0.142339	4.71027
0.140267	-0.073972	0.141537	0.06076	0.14247	6.80035	0.142461	-0.326139	0.142468	0.09293	0.142456	4.71093
0.140383	-0.073406	0.141653	0.060545	0.142586	6.80005	0.142578	-0.325923	0.142584	0.092868	0.142572	4.71161
0.140499	-0.072838	0.14177	0.060378	0.142703	6.79976	0.142694	-0.326084	0.142701	0.092806	0.142689	4.71197
0.140616	-0.072298	0.141886	0.060292	0.142819	6.79946	0.14281	-0.326344	0.142817	0.092745	0.142805	4.71199
0.140732	-0.071751	0.142002	0.060249	0.142935	6.79918	0.142927	-0.326621	0.142934	0.092682	0.142922	4.71195
0.140849	-0.071188	0.142119	0.060213	0.143052	6.7989	0.143043	-0.32689	0.14305	0.092488	0.143038	4.71194
0.140965	-0.070602	0.142235	0.060177	0.143168	6.79851	0.14316	-0.327165	0.143166	0.091839	0.143154	4.71192
0.141081	-0.070004	0.142352	0.060142	0.143285	6.798	0.143276	-0.327445	0.143283	0.091155	0.143271	4.71191
0.141198	-0.069447	0.142468	0.060108	0.143401	6.79739	0.143392	-0.327717	0.143399	0.090521	0.143387	4.71189
0.141314	-0.068866	0.142584	0.060073	0.143517	6.79678	0.143509	-0.327988	0.143516	0.08989	0.143504	4.71188
0.141431	-0.068286	0.142701	0.060039	0.143634	6.79615	0.143625	-0.328285	0.143632	0.089252	0.14362	4.71186
0.141547	-0.067693	0.142817	0.06001	0.14375	6.79554	0.143742	-0.328626	0.143748	0.088619	0.143736	4.71185
0.141664	-0.06711	0.142934	0.060052	0.143867	6.79493	0.143858	-0.329385	0.143865	0.087987	0.143853	4.71205
0.14178	-0.066556	0.14305	0.060691	0.143983	6.79433	0.143974	-0.330304	0.143981	0.087349	0.143969	4.71217
0.141896	-0.066379	0.143166	0.061303	0.144099	6.79373	0.144091	-0.331227	0.144098	0.086725	0.144086	4.71199
0.142013	-0.066446	0.143283	0.061895	0.144216	6.79311	0.144207	-0.332127	0.144214	0.086223	0.144202	4.71169
0.142129	-0.066563	0.143399	0.062496	0.144332	6.79262	0.144324	-0.333048	0.14433	0.086014	0.144318	4.7114
0.142246	-0.06668	0.143516	0.063109	0.144449	6.79204	0.14444	-0.333985	0.144447	0.085881	0.144435	4.7111
0.142362	-0.066795	0.143632	0.063723	0.144565	6.79131	0.144557	-0.334897	0.144563	0.085739	0.144551	4.7108
0.142478	-0.06691	0.143749	0.064336	0.144682	6.79054	0.144673	-0.335805	0.14468	0.085597	0.144668	4.7105
0.142595	-0.067022	0.143865	0.064963	0.144798	6.78981	0.144789	-0.336722	0.144796	0.08546	0.144784	4.71021
0.142711	-0.067141	0.143981	0.065599	0.144914	6.78908	0.144906	-0.337587	0.144912	0.085319	0.1449	4.70991
0.142828	-0.067254	0.144098	0.066247	0.145031	6.78838	0.145022	-0.338167	0.145029	0.085177	0.145017	4.70947
0.142944	-0.067469	0.144214	0.066772	0.145147	6.78764	0.145139	-0.338651	0.145145	0.085038	0.145133	4.70917
0.14306	-0.067777	0.144331	0.066814	0.145264	6.78688	0.145255	-0.339124	0.145262	0.084897	0.14525	4.70902
0.143177	-0.068102	0.144447	0.06676	0.14538	6.78611	0.145371	-0.339609	0.145378	0.084946	0.145366	4.70889
0.143293	-0.068454	0.144563	0.066718	0.145496	6.78531	0.145488	-0.340087	0.145494	0.085343	0.145482	4.70876
0.14341	-0.068789	0.14468	0.066676	0.145613	6.78485	0.145604	-0.340563	0.145611	0.085879	0.145599	4.70862
0.143526	-0.069117	0.144796	0.066633	0.145729	6.78447	0.145721	-0.341042	0.145727	0.086422	0.145715	4.70848
0.143643	-0.069447	0.144913	0.066591	0.145846	6.7841	0.145837	-0.341524	0.145844	0.086971	0.145832	4.70835
0.143759	-0.069789	0.145029	0.066549	0.145962	6.78373	0.145953	-0.341942	0.14596	0.087514	0.145948	4.70821
0.143875	-0.070125	0.145145	0.066506	0.146078	6.78337	0.14607	-0.342349	0.146076	0.088064	0.146064	4.70809
0.143992	-0.070457	0.145262	0.066464	0.146195	6.78299	0.146186	-0.34284	0.146193	0.088606	0.146181	4.70806
0.144108	-0.070538	0.145378	0.066342	0.146311	6.78261	0.146303	-0.343344	0.146309	0.089159	0.146297	4.70807
0.144225	-0.070217	0.145495	0.066057	0.146428	6.78224	0.146419	-0.343848	0.146426	0.089702	0.146414	4.70809
0.144341	-0.069736	0.145611	0.066005	0.146544	6.78178	0.146535	-0.344355	0.146542	0.089905	0.14653	4.70811
0.144457	-0.06927	0.145727	0.066066	0.14666	6.78112	0.146652	-0.34485	0.146659	0.089555	0.146647	4.70813
0.144574	-0.068796	0.145844	0.066128	0.146777	6.78057	0.146768	-0.34536	0.146775	0.089085	0.146763	4.70815
0.14469	-0.068332	0.14596	0.066189	0.146893	6.78005	0.146885	-0.345863	0.146891	0.088616	0.146879	4.70817
0.144807	-0.067837	0.146077	0.06625	0.14701	6.77955	0.147001	-0.346365	0.147008	0.088147	0.146996	4.70819
0.144923	-0.067348	0.146193	0.066311	0.147126	6.77904	0.147117	-0.346736	0.147124	0.087677	0.147112	4.7082
0.145039	-0.06688	0.146309	0.066371	0.147243	6.77855	0.147234	-0.34719	0.147241	0.087195	0.147229	4.70823
0.145156	-0.066414	0.146426	0.066432	0.147359	6.77805	0.14735	-0.347719	0.147357	0.086722	0.147345	4.70815
0.145272	-0.066305	0.146542	0.066503	0.147475	6.77754	0.147467	-0.348263	0.147473	0.086256	0.147461	4.70781
0.145389	-0.066662	0.146659	0.066374	0.147592	6.77705	0.147583	-0.348812	0.14759	0.085783	0.147578	4.70739
0.145505	-0.067135	0.146775	0.066028	0.147708	6.77658	0.147699	-0.349365	0.147706	0.085226	0.147694	4.70698
0.145622	-0.067618	0.146892	0.065635	0.147825	6.77617	0.147816	-0.349908	0.147823	0.084606	0.147811	4.70657
0.145738	-0.068102	0.147008	0.065241	0.147941	6.77577	0.147932	-0.350452	0.147939	0.083963	0.147927	4.70615
0.145854	-0.068588	0.147124	0.064843	0.148057	6.77535	0.148049	-0.351	0.148055	0.083321	0.148043	4.70574
0.145971	-0.069076	0.147241	0.064448	0.148174	6.77496	0.148165	-0.351554	0.148172	0.082686	0.14816	4.70532
0.146087	-0.069567	0.147357	0.06406	0.14829	6.77455	0.148281	-0.352221	0.148288	0.082056	0.148276	4.70491
0.146204	-0.070041	0.147474	0.063658	0.148407	6.77413	0.148398	-0.352292	0.148405	0.081413	0.148393	4.70442
0.14632	-0.070531	0.14759	0.063261	0.148523	6.77374	0.148514	-0.352205	0.148521	0.080772	0.148509	4.7042
0.146436	-0.071071	0.147706	0.062806	0.148639	6.77334	0.148631	-0.352117	0.148637	0.080137	0.148625	4.70433
0.146553	-0.071573	0.147823	0.062154	0.148756	6.77292	0.148747	-0.35203	0.148754	0.079558	0.148742	4.70455
0.146669	-0.072064	0.147939	0.061453	0.148872	6.77245	0.148864	-0.351943	0.14887	0.079444	0.148858	4.70477
0.146786	-0.072522	0.148056	0.060766	0.148989	6.77206	0.14898	-0.351859	0.148987	0.08002	0.148975	4.70499
0.146902	-0.073009	0.148172	0.060066	0.149105	6.77179	0.149096	-0.351772	0.149103	0.080725	0.149091	4.70521
0.147018	-0.073489	0.148288	0.059365	0.149221	6.77155	0.149213	-0.351688	0.149219	0.081425	0.149207	4.70543
0.147135	-0.073951	0.148405	0.058666	0.149338	6.77131	0.149329	-0.351604	0.149336	0.082142	0.149324	4.70564
0.147251	-0.074411	0.148521	0.05796	0.149454	6.77107	0.149446	-0.351459	0.149452	0.082836	0.14944	4.70586
0.147368	-0.07489	0.148638	0.057271	0.149571	6.77081	0.149562	-0.351256	0.149569	0.083543	0.149557	4.70599
0.147484	-0.075376	0.148754	0.056569	0.149687	6.77057	0.149678	-0.351039	0.149685	0.084249	0.149673	4.70568
0.147601	-0.075425	0.14887	0.056084	0.149804	6.77033	0.149795	-0.350826	0.149801	0.084951	0.149789	4.70512
0.147717	-0.075303	0.148987	0.05522	0.14992	6.7701	0.149911	-0.350614	0.149918	0.085651	0.149906	4.70455
0.147833	-0.075171	0.149103	0.054268	0.150036	6.77022	0.150028	-0.350405	0.150034	0.086134	0.150022	4.70397
0.14795	-0.075036	0.14922	0.053327	0.150153	6.77031	0.150144	-0.350197	0.150151	0.086257	0.150139	4.70338
0.148066	-0.074895	0.149336	0.052339	0.150269	6.77032	0.15026	-0.349993	0.150267	0.086318	0.150255	4.70279
0.148183	-0.074757	0.149452	0.051406	0.150386	6.77032	0.150377	-0.349794	0.150383	0.086378	0.150372	4.7022
0.148299	-0.074623	0.149569	0.050444	0.150502	6.77031	0.150493	-0.349594	0.1505	0.086438	0.150488	4.70161
0.148415	-0.074485	0.149685	0.049493	0.150618	6.77031	0.15061	-0.349392	0.150616	0.086498	0.150604	4.70102
0.148532	-0.07435	0.149802	0.048524	0.150735	6.77031	0.150726	-0.349177	0.150733	0.086557	0.150721	4.70079
0.148648	-0.074269	0.149918	0.047572	0.150851	6.77031	0.150842	-0.348951	0.150849	0.086618	0.150837	4.70109
0.148765	-0.074217	0.150035	0.046665	0.150968	6.77031	0.150959	-0.348717	0.150965	0.086679	0.150954	4.70153
0.148881	-0.074094	0.150151	0.046296	0.151084	6.77031	0.151075	-0.348477	0.151082	0.086863	0.15107	4.70198
0.148997	-0.073961	0.150267	0.046046	0.1512	6.77028	0.151192	-0.348237	0.151198	0.087122	0.151186	4.70243
0.149114	-0.073832	0.150384	0.045801	0.151317	6.77036	0.151308	-0.347993	0.151315	0.087262	0.151303	4.70288
0.14923	-0.073703	0.1505	0.045557	0.151433	6.77046	0.151424	-0.347748	0.151431	0.087372	0.151419	4.70333
0.149347	-0.073573	0.150617	0.045313	0.15155	6.77056	0.151541	-0.347501	0.151548	0.087482	0.151536	4.70378
0.149463	-0.073437	0.150733	0.045062	0.151666	6.77066	0.151657	-0.347246	0.151664	0.087595	0.151652	4.70422
0.149579	-0.073305	0.150849	0.044816	0.151782	6.77076	0.151774	-0.34699	0.15178	0.087704	0.151768	4.70467
0.149696	-0.07318	0.150966	0.044571	0.151899	6.77086	0.15189	-0.346838	0.151897	0.087816	0.151885	4.70487
0.149812	-0.073005	0.151082	0.044299	0.152015	6.77096	0.152006	-0.347202	0.152013	0.087928	0.152001	4.70488
0.149929	-0.073091	0.151199	0.043877	0.152132	6.77106	0.152123	-0.347683	0.15213	0.088039	0.152118	4.70487
0.150045	-0.073413	0.151315	0.043785	0.152248	6.77114	0.152239	-0.348176	0.152246	0.088102	0.152234	4.70485
0.150162	-0.073744	0.151431	0.043775	0.152365	6.77132	0.152356	-0.348665	0.152362	0.088499	0.15235	4.70483
0.150278	-0.074088	0.151548	0.043765	0.152481	6.77175	0.152472	-0.349152	0.152479	0.089101	0.152467	4.70482
0.150394	-0.074436	0.151664	0.043755	0.152597	6.77224	0.152589	-0.349645	0.152595	0.08972	0.152583	4.7048
0.150511	-0.074775	0.151781	0.043745	0.152714	6.77269	0.152705	-0.350133	0.152712	0.09036	0.1527	4.70479
0.150627	-0.075116	0.151897	0.043735	0.15283	6.77317	0.152821	-0.350626	0.152828	0.090977	0.152816	4.70477
0.150744	-0.075449	0.152013	0.043724	0.152947	6.77363	0.152938	-0.351114	0.152944	0.091613	0.152932	4.70475
0.15086	-0.075794	0.15213	0.043714	0.153063	6.77414	0.153054	-0.351443	0.153061	0.092249	0.153049	4.70452
0.150976	-0.076242	0.152246	0.043847	0.153179	6.7746	0.153171	-0.351563	0.153177	0.092882	0.153165	4.70409
0.151093	-0.076316	0.152363	0.044207	0.153296	6.77506	0.153287	-0.351676	0.153294	0.093514	0.153282	4.70363
0.151209	-0.076238	0.152479	0.04457	0.153412	6.77561	0.153403	-0.35179	0.15341	0.094273	0.153398	4.70317
0.151326	-0.07615	0.152595	0.044926	0.153529	6.77614	0.15352	-0.351907	0.153526	0.095146	0.153514	4.70268
0.151442	-0.076058	0.152712	0.04529	0.153645	6.77661	0.153636	-0.352023	0.153643	0.096025	0.153631	4.70222
0.151558	-0.075971	0.152828	0.045643	0.153761	6.77709	0.153753	-0.352138	0.153759	0.0969	0.153747	4.70176
0.151675	-0.075883	0.152945	0.046013	0.153878	6.77758	0.153869	-0.352253	0.153876	0.097772	0.153864	4.70129
0.151791	-0.075791	0.153061	0.046373	0.153994	6.77806	0.153985	-0.352366	0.153992	0.098677	0.15398	4.70081
0.151908	-0.0757	0.153178	0.046728	0.154111	6.77855	0.154102	-0.35248	0.154108	0.099546	0.154097	4.70035
0.152024	-0.07561	0.153294	0.047104	0.154227	6.77903	0.154218	-0.352629	0.154225	0.100445	0.154213	4.70014
0.152141	-0.075291	0.15341	0.047323	0.154344	6.77951	0.154335	-0.352668	0.154341	0.101345	0.154329	4.70009
0.152257	-0.074839	0.153527	0.047508	0.15446	6.78001	0.154451	-0.352697	0.154458	0.102203	0.154446	4.70005
0.152373	-0.074391	0.153643	0.04781	0.154576	6.7801	0.154567	-0.352727	0.154574	0.103086	0.154562	4.70002
0.15249	-0.073934	0.15376	0.048123	0.154693	6.78017	0.154684	-0.352755	0.15469	0.103651	0.154679	4.69999
0.152606	-0.073486	0.153876	0.048443	0.154809	6.78027	0.1548	-0.352784	0.154807	0.104187	0.154795	4.69996
0.152723	-0.073039	0.153992	0.048762	0.154926	6.78036	0.154917	-0.352813	0.154923	0.104721	0.154911	4.69992
0.152839	-0.072609	0.154109	0.049092	0.155042	6.78046	0.155033	-0.352843	0.15504	0.105253	0.155028	4.69989
0.152955	-0.07218	0.154225	0.049397	0.155158	6.78056	0.155149	-0.352872	0.155156	0.105783	0.155144	4.69986
0.153072	-0.071755	0.154342	0.04971	0.155275	6.78066	0.155266	-0.352902	0.155272	0.106311	0.155261	4.69982
0.153188	-0.071338	0.154458	0.050022	0.155391	6.78076	0.155382	-0.352933	0.155389	0.106863	0.155377	4.7001
0.153305	-0.070941	0.154574	0.050503	0.155508	6.78085	0.155499	-0.353031	0.155505	0.107389	0.155493	4.70058
0.153421	-0.070684	0.154691	0.050794	0.155624	6.78095	0.155615	-0.353138	0.155622	0.107802	0.15561	4.70113
0.153537	-0.070829	0.154807	0.050863	0.15574	6.78071	0.155731	-0.353239	0.155738	0.10779	0.155726	4.70165
0.153654	-0.070968	0.154924	0.050901	0.155857	6.77997	0.155848	-0.35334	0.155855	0.107797	0.155843	4.70216
0.15377	-0.071112	0.15504	0.050938	0.155973	6.77913	0.155964	-0.353447	0.155971	0.107808	0.155959	4.70268
0.153887	-0.071258	0.155156	0.050976	0.15609	6.77829	0.156081	-0.353548	0.156087	0.107818	0.156075	4.70322
0.154003	-0.071404	0.155273	0.051011	0.156206	6.77748	0.156197	-0.353653	0.156204	0.107828	0.156192	4.70374
0.15412	-0.071551	0.155389	0.051049	0.156322	6.77668	0.156314	-0.353757	0.15632	0.107838	0.156308	4.70426
0.154236	-0.071701	0.155506	0.051085	0.156439	6.77584	0.15643	-0.353859	0.156437	0.107848	0.156425	4.7048
0.154352	-0.07185	0.155622	0.051122	0.156555	6.77503	0.156546	-0.354001	0.156553	0.107858	0.156541	4.70495
0.154469	-0.072011	0.155738	0.05116	0.156672	6.77418	0.156663	-0.354176	0.156669	0.107869	0.156657	4.70477
0.154585	-0.072177	0.155855	0.051266	0.156788	6.77337	0.156779	-0.354357	0.156786	0.108001	0.156774	4.70456
0.154702	-0.072629	0.155971	0.051389	0.156905	6.77257	0.156896	-0.354533	0.156902	0.108487	0.15689	4.70434
0.154818	-0.072942	0.156088	0.051513	0.157021	6.77183	0.157012	-0.354714	0.157019	0.108661	0.157007	4.70412
0.154934	-0.073246	0.156204	0.051641	0.157137	6.77106	0.157128	-0.35489	0.157135	0.108828	0.157123	4.70391
0.155051	-0.07357	0.156321	0.051759	0.157254	6.77032	0.157245	-0.355072	0.157251	0.108994	0.157239	4.70368
0.155167	-0.073891	0.156437	0.051885	0.15737	6.76954	0.157361	-0.355249	0.157368	0.10916	0.157356	4.70347
0.155284	-0.074201	0.156553	0.052012	0.157487	6.7688	0.157478	-0.355431	0.157484	0.109334	0.157472	4.70325
0.1554	-0.074524	0.15667	0.052134	0.157603	6.76805	0.157594	-0.355602	0.157601	0.109499	0.157589	4.70313
0.155516	-0.074839	0.156786	0.052259	0.157719	6.76727	0.15771	-0.355612	0.157717	0.109664	0.157705	4.70364
0.155633	-0.075155	0.156903	0.052119	0.157836	6.76656	0.157827	-0.355121	0.157833	0.109837	0.157822	4.70426
0.155749	-0.075495	0.157019	0.052223	0.157952	6.76578	0.157943	-0.354604	0.15795	0.109784	0.157938	4.70488
0.155866	-0.076112	0.157135	0.052352	0.158069	6.76498	0.15806	-0.354118	0.158066	0.109261	0.158054	4.70549
0.155982	-0.076753	0.157252	0.052486	0.158185	6.76418	0.158176	-0.353601	0.158183	0.108808	0.158171	4.70614
0.156099	-0.077382	0.157368	0.052615	0.158301	6.76339	0.158292	-0.353115	0.158299	0.108332	0.158287	4.70676
0.156215	-0.078023	0.157485	0.052748	0.158418	6.76259	0.158409	-0.352597	0.158415	0.107881	0.158404	4.70738
0.156331	-0.078685	0.157601	0.05287	0.158534	6.76183	0.158525	-0.352083	0.158532	0.107408	0.15852	4.708
0.156448	-0.079325	0.157717	0.052997	0.158651	6.76103	0.158642	-0.351574	0.158648	0.106935	0.158636	4.70865
0.156564	-0.079955	0.157834	0.053128	0.158767	6.76022	0.158758	-0.351071	0.158765	0.106486	0.158753	4.70902
0.156681	-0.080606	0.15795	0.053261	0.158883	6.75941	0.158874	-0.350594	0.158881	0.106015	0.158869	4.70922
0.156797	-0.081245	0.158067	0.053273	0.159	6.75864	0.158991	-0.350499	0.158997	0.105545	0.158986	4.70956
0.156913	-0.081756	0.158183	0.053028	0.159116	6.75823	0.159107	-0.350407	0.159114	0.105187	0.159102	4.70991
0.15703	-0.081863	0.158299	0.052798	0.159233	6.75789	0.159224	-0.350313	0.15923	0.10476	0.159218	4.71027
0.157146	-0.08194	0.158416	0.052549	0.159349	6.75753	0.15934	-0.350217	0.159347	0.104299	0.159335	4.71064
0.157263	-0.082018	0.158532	0.052287	0.159466	6.75714	0.159456	-0.350125	0.159463	0.103839	0.159451	4.711
0.157379	-0.082095	0.158649	0.052049	0.159582	6.75677	0.159573	-0.35003	0.159579	0.10338	0.159568	4.71136
0.157495	-0.082172	0.158765	0.051801	0.159698	6.7564	0.159689	-0.349933	0.159696	0.102922	0.159684	4.71171
0.157612	-0.08225	0.158882	0.051554	0.159815	6.75603	0.159806	-0.349849	0.159812	0.102464	0.1598	4.71207
0.157728	-0.082327	0.158998	0.051295	0.159931	6.75566	0.159922	-0.350041	0.159929	0.102007	0.159917	4.71216
0.157845	-0.082404	0.159114	0.051074	0.160048	6.75529	0.160039	-0.350882	0.160045	0.101551	0.160033	4.71186
0.157961	-0.082471	0.159231	0.051111	0.160164	6.75492	0.160155	-0.351629	0.160162	0.101093	0.16015	4.71148
0.158078	-0.082377	0.159347	0.051251	0.16028	6.75403	0.160271	-0.352399	0.160278	0.10042	0.160266	4.71109
0.158194	-0.082363	0.159464	0.051392	0.160397	6.75337	0.160388	-0.353192	0.160394	0.099576	0.160382	4.7107
0.15831	-0.082376	0.15958	0.051533	0.160513	6.75277	0.160504	-0.353975	0.160511	0.098775	0.160499	4.71031
0.158427	-0.082389	0.159696	0.051681	0.16063	6.75215	0.160621	-0.354701	0.160627	0.097976	0.160615	4.70992
0.158543	-0.082402	0.159813	0.051821	0.160746	6.75155	0.160737	-0.355532	0.160744	0.097177	0.160732	4.70953
0.15866	-0.082416	0.159929	0.051975	0.160862	6.75092	0.160853	-0.356247	0.16086	0.096338	0.160848	4.70913
0.158776	-0.082429	0.160046	0.052121	0.160979	6.75032	0.16097	-0.357038	0.160976	0.095541	0.160964	4.70874
0.158892	-0.082442	0.160162	0.05226	0.161095	6.74971	0.161086	-0.357613	0.161093	0.094705	0.161081	4.70831
0.159009	-0.082455	0.160278	0.052415	0.161212	6.74908	0.161203	-0.358049	0.161209	0.09391	0.161197	4.70763
0.159125	-0.082477	0.160395	0.052403	0.161328	6.74848	0.161319	-0.358475	0.161326	0.093113	0.161314	4.70693
0.159242	-0.082621	0.160511	0.052272	0.161445	6.7483	0.161435	-0.358885	0.161442	0.092868	0.16143	4.70623
0.159358	-0.082663	0.160628	0.052127	0.161561	6.74848	0.161552	-0.359324	0.161558	0.093127	0.161547	4.70553
0.159474	-0.082674	0.160744	0.051989	0.161677	6.74868	0.161668	-0.359744	0.161675	0.093373	0.161663	4.70483
0.159591	-0.082684	0.16086	0.051851	0.161794	6.7489	0.161785	-0.360162	0.161791	0.093631	0.161779	4.70413
0.159707	-0.082694	0.160977	0.051713	0.16191	6.74911	0.161901	-0.360577	0.161908	0.093876	0.161896	4.70343
0.159824	-0.082704	0.161093	0.051576	0.162027	6.74933	0.162017	-0.361007	0.162024	0.094133	0.162012	4.70276
0.15994	-0.082714	0.16121	0.051439	0.162143	6.74954	0.162134	-0.36145	0.16214	0.094378	0.162129	4.70206
0.160057	-0.082724	0.161326	0.051296	0.162259	6.74976	0.16225	-0.362181	0.162257	0.094636	0.162245	4.70178
0.160173	-0.082735	0.161442	0.051164	0.162376	6.74997	0.162367	-0.362904	0.162373	0.094895	0.162361	4.70177
0.160289	-0.082713	0.161559	0.051051	0.162492	6.75017	0.162483	-0.363625	0.16249	0.095179	0.162478	4.70177
0.160406	-0.082374	0.161675	0.050938	0.162609	6.75027	0.162599	-0.364315	0.162606	0.095481	0.162594	4.70177
0.160522	-0.081704	0.161792	0.050826	0.162725	6.7503	0.162716	-0.365003	0.162722	0.095305	0.162711	4.70177
0.160639	-0.081013	0.161908	0.050708	0.162841	6.75033	0.162832	-0.365714	0.162839	0.09513	0.162827	4.70177
0.160755	-0.080344	0.162024	0.05059	0.162958	6.75037	0.162949	-0.366395	0.162955	0.094964	0.162943	4.70177
0.160871	-0.079672	0.162141	0.050473	0.163074	6.7504	0.163065	-0.3671	0.163072	0.094788	0.16306	4.70177
0.160988	-0.07898	0.162257	0.050361	0.163191	6.75043	0.163181	-0.367806	0.163188	0.094614	0.163176	4.70177
0.161104	-0.078308	0.162374	0.05025	0.163307	6.75046	0.163298	-0.368565	0.163304	0.094439	0.163293	4.70177
0.161221	-0.077636	0.16249	0.050119	0.163423	6.75049	0.163414	-0.369353	0.163421	0.094264	0.163409	4.7016
0.161337	-0.076971	0.162607	0.049841	0.16354	6.75053	0.163531	-0.370254	0.163537	0.094107	0.163525	4.70104
0.161453	-0.076407	0.162723	0.049794	0.163656	6.75052	0.163647	-0.371137	0.163654	0.094121	0.163642	4.70045
0.16157	-0.076079	0.162839	0.049742	0.163773	6.7503	0.163764	-0.372019	0.16377	0.094607	0.163758	4.69988
0.161686	-0.075551	0.162956	0.049693	0.163889	6.75013	0.16388	-0.372935	0.163886	0.09558	0.163875	4.69929
0.161803	-0.075028	0.163072	0.049646	0.164006	6.74996	0.163996	-0.373846	0.164003	0.096552	0.163991	4.69872
0.161919	-0.074511	0.163189	0.049597	0.164122	6.74979	0.164113	-0.374748	0.164119	0.097523	0.164107	4.69816
0.162035	-0.073997	0.163305	0.049548	0.164238	6.74961	0.164229	-0.375617	0.164236	0.098493	0.164224	4.69756
0.162152	-0.073472	0.163421	0.049499	0.164355	6.74943	0.164346	-0.376509	0.164352	0.099462	0.16434	4.697
0.162268	-0.072949	0.163538	0.049448	0.164471	6.74926	0.164462	-0.3773	0.164468	0.100431	0.164457	4.6964
0.162385	-0.072418	0.163654	0.049392	0.164588	6.74909	0.164578	-0.377832	0.164585	0.101399	0.164573	4.69584
0.162501	-0.071925	0.163771	0.049213	0.164704	6.74893	0.164695	-0.378503	0.164701	0.102313	0.164689	4.69567
0.162618	-0.07163	0.163887	0.049007	0.16482	6.74906	0.164811	-0.379197	0.164818	0.102646	0.164806	4.69552
0.162734	-0.071809	0.164003	0.048801	0.164937	6.74972	0.164928	-0.37986	0.164934	0.102352	0.164922	4.69537
0.16285	-0.072236	0.16412	0.048596	0.165053	6.7502	0.165044	-0.380524	0.165051	0.101991	0.165039	4.69522
0.162967	-0.072674	0.164236	0.048391	0.16517	6.7507	0.16516	-0.38121	0.165167	0.101628	0.165155	4.69507
0.163083	-0.073108	0.164353	0.048175	0.165286	6.7512	0.165277	-0.381869	0.165283	0.101249	0.165272	4.69491
0.1632	-0.073539	0.164469	0.047971	0.165402	6.75169	0.165393	-0.38255	0.1654	0.100889	0.165388	4.69476
0.163316	-0.073966	0.164585	0.047766	0.165519	6.7522	0.16551	-0.383232	0.165516	0.100528	0.165504	4.69461
0.163432	-0.074391	0.164702	0.047552	0.165635	6.75271	0.165626	-0.384232	0.165633	0.100169	0.165621	4.69443
0.163549	-0.074814	0.164818	0.047346	0.165752	6.75319	0.165742	-0.385185	0.165749	0.099809	0.165737	4.69438
0.163665	-0.075167	0.164935	0.047091	0.165868	6.75368	0.165859	-0.385549	0.165865	0.099458	0.165854	4.69451
0.163782	-0.075017	0.165051	0.046767	0.165984	6.75401	0.165975	-0.385912	0.165982	0.099196	0.16597	4.69463
0.163898	-0.074735	0.165168	0.046429	0.166101	6.75454	0.166092	-0.386274	0.166098	0.099152	0.166086	4.69477
0.164014	-0.074601	0.165284	0.046106	0.166217	6.75527	0.166208	-0.386636	0.166215	0.099157	0.166203	4.6949
0.164131	-0.074465	0.1654	0.045769	0.166334	6.75603	0.166324	-0.387011	0.166331	0.099161	0.166319	4.69503
0.164247	-0.074333	0.165517	0.045448	0.16645	6.75675	0.166441	-0.387369	0.166447	0.099166	0.166436	4.69517
0.164364	-0.074197	0.165633	0.045127	0.166567	6.7575	0.166557	-0.387729	0.166564	0.099171	0.166552	4.6953
0.16448	-0.074062	0.16575	0.044789	0.166683	6.75821	0.166674	-0.388063	0.16668	0.099176	0.166668	4.69543
0.164597	-0.073928	0.165866	0.044448	0.166799	6.75897	0.16679	-0.388175	0.166797	0.099181	0.166785	4.69567
0.164713	-0.073794	0.165982	0.044042	0.166916	6.75969	0.166906	-0.388278	0.166913	0.099185	0.166901	4.69604
0.164829	-0.07371	0.166099	0.043422	0.167032	6.76036	0.167023	-0.38849	0.167029	0.099247	0.167018	4.69647
0.164946	-0.073845	0.166215	0.042772	0.167149	6.76057	0.167139	-0.38871	0.167146	0.099627	0.167134	4.69688
0.165062	-0.073922	0.166332	0.042204	0.167265	6.76025	0.167256	-0.388921	0.167262	0.099641	0.16725	4.69731
0.165179	-0.073968	0.166448	0.041547	0.167381	6.75992	0.167372	-0.389141	0.167379	0.099616	0.167367	4.69772
0.165295	-0.074016	0.166564	0.040931	0.167498	6.75961	0.167489	-0.389359	0.167495	0.099591	0.167483	4.69813
0.165411	-0.074064	0.166681	0.040367	0.167614	6.75928	0.167605	-0.38957	0.167611	0.099566	0.1676	4.69856
0.165528	-0.074112	0.166797	0.039744	0.167731	6.75897	0.167721	-0.389798	0.167728	0.09954	0.167716	4.69897
0.165644	-0.074161	0.166914	0.03912	0.167847	6.75865	0.167838	-0.390028	0.167844	0.099516	0.167832	4.69938
0.165761	-0.074208	0.16703	0.038519	0.167963	6.75835	0.167954	-0.390272	0.167961	0.099491	0.167949	4.69977
0.165877	-0.074251	0.167146	0.038345	0.16808	6.75803	0.168071	-0.390271	0.168077	0.099465	0.168065	4.69971
0.165993	-0.074224	0.167263	0.03868	0.168196	6.75774	0.168187	-0.390243	0.168193	0.099502	0.168182	4.69939
0.16611	-0.074046	0.167379	0.039003	0.168313	6.75752	0.168303	-0.390214	0.16831	0.099811	0.168298	4.69907
0.166226	-0.07413	0.167496	0.039312	0.168429	6.75745	0.16842	-0.390186	0.168426	0.100028	0.168414	4.69874
0.166343	-0.074214	0.167612	0.039653	0.168545	6.75738	0.168536	-0.390156	0.168543	0.100252	0.168531	4.69842
0.166459	-0.074297	0.167728	0.039974	0.168662	6.75732	0.168653	-0.390127	0.168659	0.100467	0.168647	4.69811
0.166576	-0.07438	0.167845	0.040283	0.168778	6.75725	0.168769	-0.3901	0.168775	0.100683	0.168764	4.69778
0.166692	-0.074463	0.167961	0.040623	0.168895	6.75719	0.168885	-0.390072	0.168892	0.100908	0.16888	4.69746
0.166808	-0.074548	0.168078	0.040946	0.169011	6.75713	0.169002	-0.390018	0.169008	0.101122	0.168997	4.69716
0.166925	-0.07463	0.168194	0.041255	0.169128	6.75707	0.169118	-0.389819	0.169125	0.101337	0.169113	4.69714
0.167041	-0.074731	0.168311	0.041489	0.169244	6.75701	0.169235	-0.389527	0.169241	0.101553	0.169229	4.69744
0.167158	-0.07502	0.168427	0.041763	0.16936	6.75695	0.169351	-0.389224	0.169358	0.10159	0.169346	4.69774
0.167274	-0.075674	0.168543	0.042099	0.169477	6.75689	0.169467	-0.388925	0.169474	0.100817	0.169462	4.69805
0.16739	-0.076075	0.16866	0.042422	0.169593	6.75695	0.169584	-0.388635	0.16959	0.099841	0.169579	4.69835
0.167507	-0.076489	0.168776	0.042777	0.16971	6.75718	0.1697	-0.388337	0.169707	0.098831	0.169695	4.69867
0.167623	-0.076905	0.168893	0.043115	0.169826	6.7575	0.169817	-0.388048	0.169823	0.097865	0.169811	4.69897
0.16774	-0.07733	0.169009	0.043453	0.169942	6.75782	0.169933	-0.387748	0.16994	0.096889	0.169928	4.69927
0.167856	-0.077739	0.169125	0.04379	0.170059	6.75814	0.170049	-0.387448	0.170056	0.095879	0.170044	4.69957
0.167972	-0.078146	0.169242	0.044127	0.170175	6.75847	0.170166	-0.387307	0.170172	0.094912	0.170161	4.69984
0.168089	-0.078556	0.169358	0.044476	0.170292	6.7588	0.170282	-0.387851	0.170289	0.093946	0.170277	4.69969
0.168205	-0.078963	0.169475	0.044933	0.170408	6.75914	0.170399	-0.388609	0.170405	0.092993	0.170393	4.69917
0.168322	-0.079232	0.169591	0.045507	0.170524	6.75948	0.170515	-0.389399	0.170522	0.092354	0.17051	4.69865
0.168438	-0.07912	0.169707	0.04611	0.170641	6.75982	0.170631	-0.390187	0.170638	0.0927	0.170626	4.69813
0.168555	-0.078722	0.169824	0.046716	0.170757	6.76003	0.170748	-0.390981	0.170754	0.093501	0.170743	4.69761
0.168671	-0.078335	0.16994	0.047348	0.170874	6.7597	0.170864	-0.391792	0.170871	0.094328	0.170859	4.69711
0.168787	-0.077935	0.170057	0.04795	0.17099	6.75863	0.170981	-0.392551	0.170987	0.09512	0.170975	4.69659
0.168904	-0.077536	0.170173	0.048556	0.171107	6.75753	0.171097	-0.393368	0.171104	0.095913	0.171092	4.69608
0.16902	-0.077139	0.170289	0.049186	0.171223	6.75646	0.171213	-0.394092	0.17122	0.096715	0.171208	4.69555
0.169137	-0.076743	0.170406	0.049787	0.171339	6.75538	0.17133	-0.3944	0.171336	0.097543	0.171325	4.69509
0.169253	-0.076348	0.170522	0.050309	0.171456	6.75428	0.171446	-0.393849	0.171453	0.098336	0.171441	4.69501
0.169369	-0.075953	0.170639	0.050374	0.171572	6.75321	0.171563	-0.393085	0.171569	0.099099	0.171557	4.69536
0.169486	-0.075714	0.170755	0.050327	0.171689	6.75213	0.171679	-0.392321	0.171686	0.099714	0.171674	4.69571
0.169602	-0.076009	0.170871	0.05028	0.171805	6.75106	0.171796	-0.391551	0.171802	0.100166	0.17179	4.69605
0.169719	-0.076578	0.170988	0.050231	0.171921	6.75004	0.171912	-0.390747	0.171918	0.100619	0.171907	4.69639
0.169835	-0.077159	0.171104	0.050185	0.172038	6.7493	0.172028	-0.389957	0.172035	0.101052	0.172023	4.69673
0.169951	-0.077724	0.171221	0.050136	0.172154	6.74878	0.172145	-0.389198	0.172151	0.101486	0.172139	4.69707
0.170068	-0.078302	0.171337	0.050089	0.172271	6.74827	0.172261	-0.38843	0.172268	0.101919	0.172256	4.69742
0.170184	-0.078864	0.171454	0.050039	0.172387	6.74774	0.172378	-0.387724	0.172384	0.102359	0.172372	4.69776
0.170301	-0.079446	0.17157	0.049992	0.172503	6.74723	0.172494	-0.387447	0.1725	0.102812	0.172489	4.69805
0.170417	-0.080026	0.171686	0.050008	0.17262	6.74669	0.17261	-0.387769	0.172617	0.103246	0.172605	4.69801
0.170534	-0.080598	0.171803	0.050421	0.172736	6.74617	0.172727	-0.388259	0.172733	0.103734	0.172722	4.69773
0.17065	-0.081049	0.171919	0.051017	0.172853	6.74564	0.172843	-0.388762	0.17285	0.1043	0.172838	4.69744
0.170766	-0.081251	0.172036	0.05159	0.172969	6.74513	0.17296	-0.389245	0.172966	0.104611	0.172954	4.69715
0.170883	-0.081407	0.172152	0.052184	0.173085	6.74471	0.173076	-0.389733	0.173082	0.104923	0.173071	4.69687
0.170999	-0.081563	0.172268	0.052746	0.173202	6.74467	0.173192	-0.390241	0.173199	0.105239	0.173187	4.69658
0.171116	-0.081718	0.172385	0.053296	0.173318	6.74478	0.173309	-0.390742	0.173315	0.105564	0.173304	4.69629
0.171232	-0.081875	0.172501	0.053919	0.173435	6.74488	0.173425	-0.391229	0.173432	0.105876	0.17342	4.696
0.171348	-0.082036	0.172618	0.054487	0.173551	6.74499	0.173542	-0.391737	0.173548	0.106188	0.173536	4.69571
0.171465	-0.08219	0.172734	0.055031	0.173668	6.74509	0.173658	-0.392229	0.173665	0.106501	0.173653	4.69547
0.171581	-0.082344	0.17285	0.055315	0.173784	6.74519	0.173774	-0.392662	0.173781	0.106813	0.173769	4.69543
0.171698	-0.082454	0.172967	0.054732	0.1739	6.7453	0.173891	-0.393073	0.173897	0.107008	0.173886	4.69547
0.171814	-0.08249	0.173083	0.053723	0.174017	6.7454	0.174007	-0.393475	0.174014	0.10678	0.174002	4.69551
0.17193	-0.082614	0.1732	0.052715	0.174133	6.74551	0.174124	-0.393892	0.17413	0.106252	0.174118	4.69555
0.172047	-0.08274	0.173316	0.051696	0.17425	6.74562	0.17424	-0.394303	0.174247	0.105691	0.174235	4.6956
0.172163	-0.082868	0.173432	0.050641	0.174366	6.74565	0.174356	-0.394702	0.174363	0.10513	0.174351	4.69564
0.17228	-0.082993	0.173549	0.049632	0.174482	6.74567	0.174473	-0.395124	0.174479	0.104568	0.174468	4.69568
0.172396	-0.083122	0.173665	0.048623	0.174599	6.74569	0.174589	-0.39555	0.174596	0.104006	0.174584	4.69572
0.172513	-0.083249	0.173782	0.047593	0.174715	6.74571	0.174706	-0.395732	0.174712	0.103444	0.1747	4.69577
0.172629	-0.083374	0.173898	0.046605	0.174832	6.74572	0.174822	-0.395315	0.174829	0.102881	0.174817	4.69581
0.172745	-0.083503	0.174014	0.046112	0.174948	6.74574	0.174938	-0.394927	0.174945	0.102331	0.174933	4.69584
0.172862	-0.08368	0.174131	0.046016	0.175064	6.74576	0.175055	-0.394555	0.175061	0.101823	0.17505	4.6957
0.172978	-0.083798	0.174247	0.04603	0.175181	6.74577	0.175171	-0.394181	0.175178	0.101565	0.175166	4.69556
0.173095	-0.083533	0.174364	0.046045	0.175297	6.74571	0.175288	-0.39383	0.175294	0.101891	0.175282	4.69542
0.173211	-0.083268	0.17448	0.04606	0.175414	6.74546	0.175404	-0.393464	0.175411	0.102218	0.175399	4.69528
0.173327	-0.083003	0.174597	0.046075	0.17553	6.74511	0.175521	-0.393099	0.175527	0.102545	0.175515	4.69514
0.173444	-0.08274	0.174713	0.046091	0.175646	6.74477	0.175637	-0.39274	0.175643	0.102866	0.175632	4.695
0.17356	-0.082476	0.174829	0.046105	0.175763	6.74442	0.175753	-0.392405	0.17576	0.103181	0.175748	4.69486
0.173677	-0.082213	0.174946	0.04612	0.175879	6.74407	0.17587	-0.392307	0.175876	0.103509	0.175864	4.69472
0.173793	-0.081951	0.175062	0.046053	0.175996	6.74373	0.175986	-0.392503	0.175993	0.103832	0.175981	4.69462
0.173909	-0.081689	0.175179	0.045696	0.176112	6.74338	0.176103	-0.392194	0.176109	0.104142	0.176097	4.69486
0.174026	-0.081458	0.175295	0.045139	0.176229	6.74303	0.176219	-0.391878	0.176225	0.104403	0.176214	4.69559
0.174142	-0.081362	0.175411	0.044583	0.176345	6.74278	0.176335	-0.39158	0.176342	0.104389	0.17633	4.69634
0.174259	-0.081417	0.175528	0.044042	0.176461	6.74286	0.176452	-0.391283	0.176458	0.10403	0.176447	4.69707
0.174375	-0.081473	0.175644	0.043464	0.176578	6.74331	0.176568	-0.390968	0.176575	0.103656	0.176563	4.69782
0.174491	-0.08153	0.175761	0.042858	0.176694	6.74387	0.176685	-0.39067	0.176691	0.103289	0.176679	4.69856
0.174608	-0.081585	0.175877	0.042315	0.176811	6.74444	0.176801	-0.390374	0.176807	0.102928	0.176796	4.69931
0.174724	-0.081639	0.175993	0.041742	0.176927	6.74502	0.176917	-0.390035	0.176924	0.102559	0.176912	4.70005
0.174841	-0.081695	0.17611	0.04116	0.177043	6.74558	0.177034	-0.389687	0.17704	0.102197	0.177029	4.70074
0.174957	-0.081751	0.176226	0.040591	0.17716	6.74614	0.17715	-0.389603	0.177157	0.101828	0.177145	4.70108
0.175074	-0.081789	0.176343	0.04001	0.177276	6.7467	0.177267	-0.389974	0.177273	0.101433	0.177261	4.70068
0.17519	-0.081622	0.176459	0.039805	0.177393	6.74727	0.177383	-0.390351	0.177389	0.100995	0.177378	4.70003
0.175306	-0.081161	0.176575	0.039696	0.177509	6.74775	0.177499	-0.390736	0.177506	0.100679	0.177494	4.69938
0.175423	-0.080664	0.176692	0.039593	0.177625	6.74787	0.177616	-0.391106	0.177622	0.100447	0.177611	4.69873
0.175539	-0.08016	0.176808	0.039482	0.177742	6.74758	0.177732	-0.391476	0.177739	0.10021	0.177727	4.69808
0.175656	-0.079665	0.176925	0.039376	0.177858	6.74726	0.177849	-0.391852	0.177855	0.099982	0.177843	4.69742
0.175772	-0.079162	0.177041	0.039271	0.177975	6.74695	0.177965	-0.392236	0.177971	0.099749	0.17796	4.69678
0.175888	-0.078668	0.177157	0.039169	0.178091	6.74663	0.178081	-0.392586	0.178088	0.099512	0.178076	4.69614
0.176005	-0.078157	0.177274	0.039061	0.178207	6.74631	0.178198	-0.392764	0.178204	0.099282	0.178193	4.69554
0.176121	-0.077657	0.17739	0.039105	0.178324	6.74599	0.178314	-0.392498	0.178321	0.099052	0.178309	4.69519
0.176238	-0.077211	0.177507	0.039507	0.17844	6.74567	0.178431	-0.391944	0.178437	0.098809	0.178425	4.69525
0.176354	-0.076914	0.177623	0.039752	0.178557	6.74535	0.178547	-0.39139	0.178554	0.098465	0.178542	4.69544
0.17647	-0.076768	0.17774	0.039997	0.178673	6.74506	0.178663	-0.390836	0.17867	0.097932	0.178658	4.69563
0.176587	-0.076646	0.177856	0.040243	0.17879	6.74487	0.17878	-0.390283	0.178786	0.097327	0.178775	4.69582
0.176703	-0.076521	0.177972	0.040492	0.178906	6.74473	0.178896	-0.389729	0.178903	0.096741	0.178891	4.696
0.17682	-0.076398	0.178089	0.040748	0.179022	6.7446	0.179013	-0.389166	0.179019	0.096153	0.179007	4.69618
0.176936	-0.076277	0.178205	0.040989	0.179139	6.74446	0.179129	-0.38858	0.179136	0.095576	0.179124	4.69636
0.177053	-0.076151	0.178322	0.041226	0.179255	6.74432	0.179246	-0.388172	0.179252	0.095007	0.17924	4.69654
0.177169	-0.076026	0.178438	0.041473	0.179372	6.74419	0.179362	-0.388159	0.179368	0.094416	0.179357	4.69672
0.177285	-0.075901	0.178554	0.041669	0.179488	6.74405	0.179478	-0.388326	0.179485	0.093824	0.179473	4.69695
0.177402	-0.075775	0.178671	0.041909	0.179604	6.74392	0.179595	-0.388495	0.179601	0.093163	0.179589	4.69729
0.177518	-0.075712	0.178787	0.042507	0.179721	6.74378	0.179711	-0.388664	0.179718	0.092543	0.179706	4.69754
0.177635	-0.075805	0.178904	0.043095	0.179837	6.74367	0.179828	-0.38883	0.179834	0.092203	0.179822	4.69769
0.177751	-0.075975	0.17902	0.043671	0.179954	6.74362	0.179944	-0.389008	0.17995	0.091865	0.179939	4.69786
0.177867	-0.076145	0.179136	0.044281	0.18007	6.74357	0.18006	-0.38917	0.180067	0.091516	0.180055	4.69802
0.177984	-0.076315	0.179253	0.044892	0.180186	6.74352	0.180177	-0.389333	0.180183	0.091174	0.180172	4.69819
0.1781	-0.076484	0.179369	0.045471	0.180303	6.74346	0.180293	-0.389508	0.1803	0.090834	0.180288	4.69836
0.178217	-0.076654	0.179486	0.046073	0.180419	6.74341	0.18041	-0.389572	0.180416	0.09049	0.180404	4.69853
0.178333	-0.076823	0.179602	0.046588	0.180536	6.74335	0.180526	-0.389763	0.180532	0.090149	0.180521	4.69871
0.178449	-0.076992	0.179718	0.046651	0.180652	6.7433	0.180642	-0.390488	0.180649	0.089796	0.180637	4.69888
0.178566	-0.077141	0.179835	0.045957	0.180769	6.74324	0.180759	-0.391309	0.180765	0.08941	0.180754	4.69921
0.178682	-0.077149	0.179951	0.04499	0.180885	6.74319	0.180875	-0.392078	0.180882	0.088954	0.18087	4.69973
0.178799	-0.076965	0.180068	0.044003	0.181001	6.74308	0.180992	-0.392887	0.180998	0.088471	0.180986	4.7001
0.178915	-0.076724	0.180184	0.043085	0.181118	6.74296	0.181108	-0.393685	0.181114	0.087987	0.181103	4.70042
0.179032	-0.076484	0.1803	0.042096	0.181234	6.74296	0.181224	-0.394493	0.181231	0.087492	0.181219	4.70074
0.179148	-0.076243	0.180417	0.041105	0.181351	6.74295	0.181341	-0.395275	0.181347	0.086991	0.181336	4.70106
0.179264	-0.076003	0.180533	0.040131	0.181467	6.74294	0.181457	-0.396089	0.181464	0.086504	0.181452	4.70138
0.179381	-0.075763	0.18065	0.039172	0.181583	6.74294	0.181574	-0.397022	0.18158	0.086015	0.181568	4.7017
0.179497	-0.075523	0.180766	0.038242	0.1817	6.74293	0.18169	-0.397829	0.181696	0.085525	0.181685	4.70202
0.179614	-0.075283	0.180883	0.037601	0.181816	6.74292	0.181806	-0.398234	0.181813	0.085066	0.181801	4.70234
0.17973	-0.074925	0.180999	0.037345	0.181933	6.74292	0.181923	-0.398635	0.181929	0.084708	0.181918	4.70249
0.179846	-0.074344	0.181115	0.037155	0.182049	6.74291	0.182039	-0.399062	0.182046	0.084441	0.182034	4.70238
0.179963	-0.073697	0.181232	0.03696	0.182165	6.74289	0.182156	-0.399462	0.182162	0.084195	0.18215	4.7024
0.180079	-0.073045	0.181348	0.036758	0.182282	6.74268	0.182272	-0.399861	0.182278	0.083951	0.182267	4.70242
0.180196	-0.072393	0.181465	0.03656	0.182398	6.74223	0.182388	-0.40026	0.182395	0.083699	0.182383	4.70243
0.180312	-0.071742	0.181581	0.036364	0.182515	6.74178	0.182505	-0.400669	0.182511	0.083451	0.1825	4.70244
0.180428	-0.071075	0.181697	0.036169	0.182631	6.74133	0.182621	-0.401073	0.182628	0.083204	0.182616	4.70246
0.180545	-0.070405	0.181814	0.035979	0.182747	6.74088	0.182738	-0.401369	0.182744	0.082955	0.182732	4.70247
0.180661	-0.069754	0.18193	0.035898	0.182864	6.74042	0.182854	-0.401574	0.182861	0.082707	0.182849	4.70249
0.180778	-0.069104	0.182047	0.036092	0.18298	6.73997	0.182971	-0.401858	0.182977	0.08247	0.182965	4.70249
0.180894	-0.068686	0.182163	0.036459	0.183097	6.73952	0.183087	-0.402149	0.183093	0.08231	0.183082	4.70246
0.181011	-0.068778	0.182279	0.036886	0.183213	6.73907	0.183203	-0.402442	0.18321	0.082241	0.183198	4.70258
0.181127	-0.069151	0.182396	0.037322	0.18333	6.73856	0.18332	-0.402727	0.183326	0.082198	0.183314	4.70302
0.181243	-0.069512	0.182512	0.037765	0.183446	6.73823	0.183436	-0.403011	0.183443	0.082154	0.183431	4.70346
0.18136	-0.069874	0.182629	0.038194	0.183562	6.73819	0.183553	-0.403296	0.183559	0.08211	0.183547	4.70389
0.181476	-0.070245	0.182745	0.038615	0.183679	6.73815	0.183669	-0.403587	0.183675	0.082066	0.183664	4.70434
0.181593	-0.070618	0.182861	0.03904	0.183795	6.73811	0.183785	-0.403881	0.183792	0.082021	0.18378	4.70477
0.181709	-0.070979	0.182978	0.039477	0.183912	6.73807	0.183902	-0.404208	0.183908	0.081977	0.183897	4.70521
0.181825	-0.07134	0.183094	0.039765	0.184028	6.73803	0.184018	-0.404617	0.184025	0.081932	0.184013	4.70565
0.181942	-0.071742	0.183211	0.039613	0.184144	6.73798	0.184135	-0.405101	0.184141	0.082031	0.184129	4.7061
0.182058	-0.072407	0.183327	0.039026	0.184261	6.73794	0.184251	-0.405595	0.184257	0.082372	0.184246	4.70664
0.182175	-0.073198	0.183444	0.038364	0.184377	6.73793	0.184367	-0.406057	0.184374	0.082812	0.184362	4.7072
0.182291	-0.073914	0.18356	0.037695	0.184494	6.738	0.184484	-0.406546	0.18449	0.083257	0.184479	4.70758
0.182407	-0.07463	0.183676	0.037009	0.18461	6.73811	0.1846	-0.407026	0.184607	0.083705	0.184595	4.70797
0.182524	-0.075326	0.183793	0.03635	0.184726	6.73819	0.184717	-0.407501	0.184723	0.084144	0.184711	4.70837
0.18264	-0.076021	0.183909	0.035683	0.184843	6.73826	0.184833	-0.407993	0.184839	0.084594	0.184828	4.70876
0.182757	-0.076736	0.184026	0.035021	0.184959	6.73834	0.184949	-0.408471	0.184956	0.085047	0.184944	4.70915
0.182873	-0.077452	0.184142	0.034361	0.185076	6.73841	0.185066	-0.408725	0.185072	0.085491	0.185061	4.70953
0.182989	-0.078147	0.184258	0.033812	0.185192	6.73848	0.185182	-0.4086	0.185189	0.085937	0.185177	4.70993
0.183106	-0.078823	0.184375	0.033513	0.185308	6.73856	0.185299	-0.408315	0.185305	0.08608	0.185293	4.71029
0.183222	-0.07937	0.184491	0.033392	0.185425	6.73864	0.185415	-0.408021	0.185421	0.085968	0.18541	4.71037
0.183339	-0.079824	0.184608	0.033269	0.185541	6.7386	0.185531	-0.407734	0.185538	0.085916	0.185526	4.71008
0.183455	-0.080296	0.184724	0.033144	0.185658	6.73823	0.185648	-0.407448	0.185654	0.085864	0.185643	4.70973
0.183572	-0.080767	0.18484	0.033023	0.185774	6.7376	0.185764	-0.407161	0.185771	0.085811	0.185759	4.70939
0.183688	-0.081226	0.184957	0.032899	0.185891	6.73697	0.185881	-0.406882	0.185887	0.085759	0.185875	4.70905
0.183804	-0.081685	0.185073	0.032776	0.186007	6.73635	0.185997	-0.406603	0.186003	0.085706	0.185992	4.70871
0.183921	-0.082157	0.18519	0.032655	0.186123	6.73571	0.186113	-0.406351	0.18612	0.085652	0.186108	4.70836
0.184037	-0.082628	0.185306	0.032502	0.18624	6.73507	0.18623	-0.406355	0.186236	0.0856	0.186225	4.70802
0.184154	-0.083087	0.185422	0.03229	0.186356	6.73443	0.186346	-0.406601	0.186353	0.085548	0.186341	4.70768
0.18427	-0.083486	0.185539	0.032255	0.186473	6.7338	0.186463	-0.40687	0.186469	0.085421	0.186457	4.70741
0.184386	-0.08379	0.185655	0.032535	0.186589	6.73316	0.186579	-0.407133	0.186585	0.085249	0.186574	4.70719
0.184503	-0.08408	0.185772	0.032827	0.186705	6.73264	0.186696	-0.407387	0.186702	0.085098	0.18669	4.70684
0.184619	-0.084386	0.185888	0.033112	0.186822	6.73235	0.186812	-0.407657	0.186818	0.084942	0.186807	4.70642
0.184736	-0.0847	0.186004	0.033391	0.186938	6.73218	0.186928	-0.407928	0.186935	0.08479	0.186923	4.70601
0.184852	-0.085013	0.186121	0.033669	0.187055	6.73203	0.187045	-0.408198	0.187051	0.08464	0.187039	4.70561
0.184968	-0.085319	0.186237	0.033949	0.187171	6.73187	0.187161	-0.408469	0.187168	0.084489	0.187156	4.7052
0.185085	-0.085634	0.186354	0.034229	0.187287	6.73171	0.187278	-0.408633	0.187284	0.084337	0.187272	4.70479
0.185201	-0.085947	0.18647	0.03458	0.187404	6.73155	0.187394	-0.408395	0.1874	0.084184	0.187389	4.70437
0.185318	-0.086253	0.186586	0.035038	0.18752	6.73139	0.18751	-0.407872	0.187517	0.084037	0.187505	4.70395
0.185434	-0.086704	0.186703	0.035444	0.187637	6.73123	0.187627	-0.407346	0.187633	0.083912	0.187622	4.70329
0.185551	-0.087506	0.186819	0.035744	0.187753	6.73107	0.187743	-0.406807	0.18775	0.083743	0.187738	4.70238
0.185667	-0.08854	0.186936	0.036044	0.187869	6.7308	0.18786	-0.406279	0.187866	0.083522	0.187854	4.70162
0.185783	-0.089597	0.187052	0.036339	0.187986	6.73027	0.187976	-0.405753	0.187982	0.083296	0.187971	4.70085
0.1859	-0.090655	0.187169	0.036634	0.188102	6.72959	0.188092	-0.405239	0.188099	0.083068	0.188087	4.70007
0.186016	-0.091713	0.187285	0.036937	0.188219	6.72891	0.188209	-0.40471	0.188215	0.082844	0.188204	4.69932
0.186133	-0.092805	0.187401	0.037228	0.188335	6.72823	0.188325	-0.404181	0.188332	0.082623	0.18832	4.69858
0.186249	-0.093891	0.187518	0.037518	0.188452	6.72755	0.188442	-0.403796	0.188448	0.0824	0.188436	4.69782
0.186365	-0.09495	0.187634	0.03773	0.188568	6.72688	0.188558	-0.403758	0.188564	0.082176	0.188553	4.69704
0.186482	-0.09601	0.187751	0.037546	0.188684	6.7262	0.188674	-0.403971	0.188681	0.082009	0.188669	4.69626
0.186598	-0.096672	0.187867	0.036982	0.188801	6.72551	0.188791	-0.404203	0.188797	0.082098	0.188786	4.69584
0.186715	-0.096709	0.187983	0.036364	0.188917	6.72483	0.188907	-0.404435	0.188914	0.082346	0.188902	4.69593
0.186831	-0.09647	0.1881	0.035743	0.189034	6.72414	0.189024	-0.404662	0.18903	0.082579	0.189018	4.69622
0.186947	-0.096215	0.188216	0.035135	0.18915	6.72365	0.18914	-0.404895	0.189146	0.082817	0.189135	4.69651
0.187064	-0.095959	0.188333	0.034511	0.189266	6.72334	0.189256	-0.405128	0.189263	0.083051	0.189251	4.69679
0.18718	-0.095703	0.188449	0.033896	0.189383	6.72305	0.189373	-0.405356	0.189379	0.083284	0.189368	4.69707
0.187297	-0.095448	0.188565	0.033269	0.189499	6.72276	0.189489	-0.405584	0.189496	0.083518	0.189484	4.69735
0.187413	-0.095192	0.188682	0.032636	0.189616	6.72247	0.189606	-0.406058	0.189612	0.083754	0.1896	4.69763
0.18753	-0.094935	0.188798	0.032001	0.189732	6.72218	0.189722	-0.406739	0.189728	0.083987	0.189717	4.69791
0.187646	-0.094679	0.188915	0.031451	0.189848	6.72189	0.189838	-0.407407	0.189845	0.084208	0.189833	4.69819
0.187762	-0.094503	0.189031	0.031061	0.189965	6.72161	0.189955	-0.408054	0.189961	0.084153	0.18995	4.69834
0.187879	-0.094062	0.189147	0.03069	0.190081	6.72131	0.190071	-0.408725	0.190078	0.083811	0.190066	4.69815
0.187995	-0.09342	0.189264	0.030334	0.190198	6.72097	0.190188	-0.40939	0.190194	0.083414	0.190182	4.69777
0.188112	-0.092778	0.18938	0.029976	0.190314	6.72046	0.190304	-0.410064	0.19031	0.083012	0.190299	4.6974
0.188228	-0.092136	0.189497	0.029617	0.190431	6.71987	0.19042	-0.41073	0.190427	0.082609	0.190415	4.69703
0.188344	-0.091493	0.189613	0.029256	0.190547	6.71926	0.190537	-0.411408	0.190543	0.082215	0.190532	4.69664
0.188461	-0.090849	0.18973	0.028894	0.190663	6.71865	0.190653	-0.412096	0.19066	0.081816	0.190648	4.69627
0.188577	-0.090205	0.189846	0.028529	0.19078	6.71804	0.19077	-0.412207	0.190776	0.081415	0.190764	4.69589
0.188694	-0.089582	0.189962	0.028288	0.190896	6.71744	0.190886	-0.411994	0.190892	0.081016	0.190881	4.69551
0.18881	-0.088951	0.190079	0.028116	0.191013	6.71685	0.191003	-0.411791	0.191009	0.080584	0.190997	4.69515
0.188926	-0.088398	0.190195	0.02792	0.191129	6.71625	0.191119	-0.411582	0.191125	0.080236	0.191114	4.6949
0.189043	-0.08802	0.190312	0.027723	0.191245	6.71571	0.191235	-0.411367	0.191242	0.079992	0.19123	4.69492
0.189159	-0.087715	0.190428	0.027521	0.191362	6.71541	0.191352	-0.411152	0.191358	0.079775	0.191347	4.6951
0.189276	-0.08741	0.190544	0.027323	0.191478	6.71547	0.191468	-0.410943	0.191474	0.079557	0.191463	4.69528
0.189392	-0.087104	0.190661	0.027123	0.191595	6.71566	0.191585	-0.410738	0.191591	0.079344	0.191579	4.69547
0.189509	-0.086798	0.190777	0.026923	0.191711	6.71586	0.191701	-0.410527	0.191707	0.079135	0.191696	4.69565
0.189625	-0.086503	0.190894	0.026725	0.191827	6.71605	0.191817	-0.41031	0.191824	0.078927	0.191812	4.69584
0.189741	-0.086202	0.19101	0.026527	0.191944	6.71625	0.191934	-0.410336	0.19194	0.078723	0.191929	4.69602
0.189858	-0.085895	0.191126	0.026293	0.19206	6.71645	0.19205	-0.410416	0.192057	0.078519	0.192045	4.69621
0.189974	-0.085567	0.191243	0.026164	0.192177	6.71665	0.192167	-0.410427	0.192173	0.078327	0.192161	4.6963
0.190091	-0.085142	0.191359	0.02615	0.192293	6.71685	0.192283	-0.410438	0.192289	0.078201	0.192278	4.69606
0.190207	-0.084716	0.191476	0.026135	0.192409	6.71684	0.192399	-0.410448	0.192406	0.078228	0.192394	4.69548
0.190323	-0.084315	0.191592	0.02612	0.192526	6.71648	0.192516	-0.410459	0.192522	0.078255	0.192511	4.69479
0.19044	-0.083928	0.191708	0.026105	0.192642	6.71595	0.192632	-0.41047	0.192639	0.078281	0.192627	4.69409
0.190556	-0.083534	0.191825	0.02609	0.192759	6.71537	0.192749	-0.410481	0.192755	0.078307	0.192743	4.69338
0.190673	-0.083132	0.191941	0.026075	0.192875	6.71479	0.192865	-0.410491	0.192871	0.078333	0.19286	4.69267
0.190789	-0.082744	0.192058	0.02606	0.192992	6.7142	0.192981	-0.410491	0.192988	0.078358	0.192976	4.69196
0.190905	-0.082348	0.192174	0.026045	0.193108	6.71361	0.193098	-0.410482	0.193104	0.078385	0.193093	4.69126
0.191022	-0.081958	0.19229	0.026112	0.193224	6.71305	0.193214	-0.410625	0.193221	0.078411	0.193209	4.69056
0.191138	-0.081655	0.192407	0.026127	0.193341	6.71248	0.193331	-0.410864	0.193337	0.078437	0.193325	4.69007
0.191255	-0.081364	0.192523	0.026049	0.193457	6.71189	0.193447	-0.411109	0.193453	0.078468	0.193442	4.69033
0.191371	-0.080968	0.19264	0.025972	0.193574	6.71134	0.193563	-0.411347	0.19357	0.078596	0.193558	4.69125
0.191488	-0.080539	0.192756	0.025894	0.19369	6.71095	0.19368	-0.411595	0.193686	0.078701	0.193675	4.69229
0.191604	-0.080117	0.192873	0.025818	0.193806	6.71068	0.193796	-0.411831	0.193803	0.078806	0.193791	4.6933
0.19172	-0.079679	0.192989	0.025741	0.193923	6.71043	0.193913	-0.41207	0.193919	0.078914	0.193907	4.6943
0.191837	-0.079248	0.193105	0.025663	0.194039	6.71019	0.194029	-0.41231	0.194035	0.079022	0.194024	4.69533
0.191953	-0.078824	0.193222	0.025586	0.194156	6.70994	0.194146	-0.412578	0.194152	0.079131	0.19414	4.69635
0.19207	-0.078384	0.193338	0.02551	0.194272	6.70969	0.194262	-0.412781	0.194268	0.079241	0.194257	4.69734
0.192186	-0.077952	0.193455	0.025097	0.194388	6.70945	0.194378	-0.412853	0.194385	0.079354	0.194373	4.69835
0.192302	-0.07748	0.193571	0.024613	0.194505	6.7092	0.194495	-0.41288	0.194501	0.079467	0.194489	4.69908
0.192419	-0.077431	0.193687	0.024243	0.194621	6.70896	0.194611	-0.412908	0.194617	0.079578	0.194606	4.69895
0.192535	-0.07766	0.193804	0.023882	0.194738	6.70862	0.194728	-0.412936	0.194734	0.079521	0.194722	4.69832
0.192652	-0.077926	0.19392	0.023519	0.194854	6.70823	0.194844	-0.412965	0.19485	0.079079	0.194839	4.69767
0.192768	-0.078187	0.194037	0.023156	0.19497	6.70782	0.19496	-0.412993	0.194967	0.078475	0.194955	4.69701
0.192884	-0.078445	0.194153	0.022787	0.195087	6.7074	0.195077	-0.413021	0.195083	0.077866	0.195072	4.69633
0.193001	-0.078703	0.194269	0.022425	0.195203	6.70699	0.195193	-0.413049	0.195199	0.077263	0.195188	4.69568
0.193117	-0.078962	0.194386	0.022062	0.19532	6.70659	0.19531	-0.413231	0.195316	0.076648	0.195304	4.69502
0.193234	-0.079221	0.194502	0.021698	0.195436	6.70619	0.195426	-0.413308	0.195432	0.076048	0.195421	4.69435
0.19335	-0.07948	0.194619	0.021505	0.195553	6.70579	0.195542	-0.413261	0.195549	0.075451	0.195537	4.69371
0.193466	-0.079736	0.194735	0.021456	0.195669	6.70538	0.195659	-0.413199	0.195665	0.074844	0.195654	4.69307
0.193583	-0.079827	0.194851	0.02143	0.195785	6.70498	0.195775	-0.413137	0.195781	0.074241	0.19577	4.69259
0.193699	-0.079818	0.194968	0.021404	0.195902	6.70457	0.195892	-0.413074	0.195898	0.074179	0.195886	4.69223
0.193816	-0.079792	0.195084	0.021379	0.196018	6.70419	0.196008	-0.41301	0.196014	0.07461	0.196003	4.69187
0.193932	-0.079766	0.195201	0.021353	0.196135	6.70382	0.196124	-0.412948	0.196131	0.075157	0.196119	4.69151
0.194049	-0.079741	0.195317	0.021328	0.196251	6.70345	0.196241	-0.412885	0.196247	0.075717	0.196236	4.69115
0.194165	-0.079715	0.195433	0.021302	0.196367	6.70309	0.196357	-0.412822	0.196364	0.07627	0.196352	4.69079
0.194281	-0.079689	0.19555	0.021278	0.196484	6.70271	0.196474	-0.412622	0.19648	0.076818	0.196468	4.69043
0.194398	-0.079664	0.195666	0.021244	0.1966	6.70233	0.19659	-0.412871	0.196596	0.077358	0.196585	4.69007
0.194514	-0.079638	0.195783	0.021025	0.196717	6.70197	0.196706	-0.413363	0.196713	0.077915	0.196701	4.68974
0.194631	-0.079676	0.195899	0.020549	0.196833	6.7016	0.196823	-0.413844	0.196829	0.078468	0.196818	4.68962
0.194747	-0.079782	0.196016	0.019977	0.196949	6.70122	0.196939	-0.414341	0.196946	0.079016	0.196934	4.68958
0.194863	-0.079903	0.196132	0.019404	0.197066	6.70072	0.197056	-0.414818	0.197062	0.079482	0.19705	4.6895
0.19498	-0.080026	0.196248	0.018875	0.197182	6.70012	0.197172	-0.415312	0.197178	0.080225	0.197167	4.68941
0.195096	-0.080147	0.196365	0.018318	0.197299	6.69949	0.197288	-0.415809	0.197295	0.081093	0.197283	4.68933
0.195213	-0.080267	0.196481	0.017774	0.197415	6.69883	0.197405	-0.416315	0.197411	0.081945	0.1974	4.68924
0.195329	-0.080386	0.196598	0.017239	0.197531	6.69819	0.197521	-0.4168	0.197528	0.082826	0.197516	4.68916
0.195445	-0.080511	0.196714	0.016705	0.197648	6.69755	0.197638	-0.417012	0.197644	0.0837	0.197632	4.68908
0.195562	-0.080633	0.19683	0.016158	0.197764	6.69692	0.197754	-0.416647	0.19776	0.084553	0.197749	4.689
0.195678	-0.080754	0.196947	0.01565	0.197881	6.69626	0.19787	-0.416108	0.197877	0.085435	0.197865	4.68881
0.195795	-0.080877	0.197063	0.015302	0.197997	6.69562	0.197987	-0.415572	0.197993	0.086296	0.197982	4.68844
0.195911	-0.081212	0.19718	0.015244	0.198114	6.69509	0.198103	-0.415017	0.19811	0.087169	0.198098	4.68816
0.196028	-0.081617	0.197296	0.015215	0.19823	6.69504	0.19822	-0.414468	0.198226	0.088043	0.198214	4.68798
0.196144	-0.082009	0.197412	0.015185	0.198346	6.69529	0.198336	-0.413924	0.198342	0.088858	0.198331	4.6878
0.19626	-0.082411	0.197529	0.015153	0.198463	6.69557	0.198453	-0.413376	0.198459	0.089687	0.198447	4.68762
0.196377	-0.08282	0.197645	0.015123	0.198579	6.69586	0.198569	-0.412842	0.198575	0.090479	0.198564	4.68744
0.196493	-0.083229	0.197762	0.015091	0.198696	6.69615	0.198685	-0.412295	0.198692	0.091304	0.19868	4.68726
0.19661	-0.083625	0.197878	0.01506	0.198812	6.69644	0.198802	-0.412222	0.198808	0.092112	0.198797	4.68708
0.196726	-0.084032	0.197994	0.015028	0.198928	6.69672	0.198918	-0.412464	0.198924	0.092928	0.198913	4.68689
0.196842	-0.084445	0.198111	0.014995	0.199045	6.69701	0.199035	-0.412753	0.199041	0.093748	0.199029	4.68705
0.196959	-0.085067	0.198227	0.014947	0.199161	6.6973	0.199151	-0.41305	0.199157	0.094535	0.199146	4.68736
0.197075	-0.085623	0.198344	0.014688	0.199278	6.69754	0.199267	-0.413333	0.199274	0.095211	0.199262	4.68734
0.197192	-0.086163	0.19846	0.014328	0.199394	6.6977	0.199384	-0.413621	0.19939	0.095616	0.199379	4.68719
0.197308	-0.086691	0.198576	0.013977	0.19951	6.69781	0.1995	-0.413914	0.199506	0.095872	0.199495	4.68703
0.197424	-0.087214	0.198693	0.013626	0.199627	6.69791	0.199617	-0.414201	0.199623	0.096106	0.199611	4.68686
0.197541	-0.08774	0.198809	0.013265	0.199743	6.69802	0.199733	-0.414486	0.199739	0.096346	0.199728	4.6867
0.197657	-0.088267	0.198926	0.012909	0.19986	6.69813	0.199849	-0.414799	0.199856	0.096582	0.199844	4.68655
0.197774	-0.088796	0.199042	0.012556	0.199976	6.69823	0.199966	-0.415192	0.199972	0.096822	0.199961	4.68638
0.19789	-0.089326	0.199159	0.012204	0.200093	6.69833	0.200082	-0.415523	0.200088	0.097059	0.200077	4.68622
0.198007	-0.08973	0.199275	0.011848	0.200209	6.69844	0.200199	-0.415824	0.200205	0.0973	0.200193	4.686
0.198123	-0.089626	0.199391	0.011607	0.200325	6.69855	0.200315	-0.416112	0.200321	0.097531	0.20031	4.6861
0.198239	-0.089422	0.199508	0.011986	0.200442	6.69858	0.200431	-0.416412	0.200438	0.097875	0.200426	4.68662
0.198356	-0.089235	0.199624	0.012597	0.200558	6.69863	0.200548	-0.416712	0.200554	0.098414	0.200543	4.68726
0.198472	-0.089042	0.199741	0.0132	0.200675	6.69872	0.200664	-0.417012	0.200671	0.099028	0.200659	4.68793
0.198589	-0.088854	0.199857	0.013812	0.200791	6.69881	0.200781	-0.417298	0.200787	0.099651	0.200775	4.68859
0.198705	-0.088659	0.199973	0.014429	0.200907	6.6989	0.200897	-0.417596	0.200903	0.100287	0.200892	4.68926
0.198821	-0.088469	0.20009	0.015047	0.201024	6.69899	0.201013	-0.417839	0.20102	0.100906	0.201008	4.68991
0.198938	-0.088281	0.200206	0.015663	0.20114	6.69909	0.20113	-0.417802	0.201136	0.101546	0.201125	4.69058
0.199054	-0.088084	0.200323	0.016273	0.201257	6.69918	0.201246	-0.417569	0.201253	0.102155	0.201241	4.6912
0.199171	-0.088043	0.200439	0.016825	0.201373	6.69927	0.201363	-0.417286	0.201369	0.102766	0.201357	4.69168
0.199287	-0.088269	0.200555	0.016928	0.201489	6.69937	0.201479	-0.417018	0.201485	0.103392	0.201474	4.69205
0.199403	-0.088554	0.200672	0.016715	0.201606	6.6992	0.201595	-0.416747	0.201602	0.103568	0.20159	4.6924
0.19952	-0.088832	0.200788	0.016447	0.201722	6.69885	0.201712	-0.416478	0.201718	0.102923	0.201707	4.69275
0.199636	-0.089118	0.200905	0.016177	0.201839	6.69847	0.201828	-0.416208	0.201835	0.102008	0.201823	4.6931
0.199753	-0.089408	0.201021	0.015908	0.201955	6.6981	0.201945	-0.415936	0.201951	0.101027	0.201939	4.69346
0.199869	-0.089689	0.201137	0.01564	0.202071	6.69772	0.202061	-0.415662	0.202067	0.100011	0.202056	4.69382
0.199986	-0.089979	0.201254	0.015369	0.202188	6.69733	0.202178	-0.415525	0.202184	0.099025	0.202172	4.69417
0.200102	-0.090263	0.20137	0.015098	0.202304	6.69695	0.202294	-0.415644	0.2023	0.098025	0.202289	4.69452
0.200218	-0.090545	0.201487	0.014829	0.202421	6.69657	0.20241	-0.415929	0.202417	0.097083	0.202405	4.69489
0.200335	-0.090753	0.201603	0.014711	0.202537	6.69619	0.202527	-0.416244	0.202533	0.096078	0.202522	4.69541
0.200451	-0.090759	0.201719	0.014987	0.202654	6.69581	0.202643	-0.416547	0.202649	0.095073	0.202638	4.69573
0.200568	-0.090611	0.201836	0.015506	0.20277	6.69546	0.20276	-0.416859	0.202766	0.093963	0.202754	4.69596
0.200684	-0.090438	0.201952	0.01607	0.202886	6.69516	0.202876	-0.417162	0.202882	0.092932	0.202871	4.69617
0.2008	-0.090263	0.202069	0.016631	0.203003	6.69488	0.202992	-0.417466	0.202999	0.091951	0.202987	4.69638
0.200917	-0.090094	0.202185	0.017181	0.203119	6.69459	0.203109	-0.417762	0.203115	0.09098	0.203104	4.6966
0.201033	-0.08992	0.202302	0.017742	0.203236	6.6943	0.203225	-0.418057	0.203231	0.090045	0.20322	4.69682
0.20115	-0.089749	0.202418	0.018307	0.203352	6.69402	0.203342	-0.418288	0.203348	0.089064	0.203336	4.69705
0.201266	-0.089579	0.202534	0.018859	0.203468	6.69373	0.203458	-0.418572	0.203464	0.088075	0.203453	4.69727
0.201382	-0.089407	0.202651	0.019418	0.203585	6.69345	0.203574	-0.419131	0.203581	0.087153	0.203569	4.69737
0.201499	-0.089411	0.202767	0.01995	0.203701	6.69316	0.203691	-0.419771	0.203697	0.08616	0.203686	4.69732
0.201615	-0.08955	0.202884	0.020363	0.203818	6.69288	0.203807	-0.420445	0.203813	0.085313	0.203802	4.69749
0.201732	-0.089721	0.203	0.020508	0.203934	6.69295	0.203924	-0.421073	0.20393	0.085023	0.203918	4.69776
0.201848	-0.089889	0.203116	0.020588	0.20405	6.69283	0.20404	-0.421727	0.204046	0.084829	0.204035	4.69804
0.201965	-0.090063	0.203233	0.020667	0.204167	6.69265	0.204156	-0.422369	0.204163	0.084613	0.204151	4.69832
0.202081	-0.090233	0.203349	0.020747	0.204283	6.69247	0.204273	-0.423028	0.204279	0.084409	0.204268	4.6986
0.202197	-0.090403	0.203466	0.020827	0.2044	6.69229	0.204389	-0.423711	0.204395	0.084208	0.204384	4.69886
0.202314	-0.090574	0.203582	0.020908	0.204516	6.69211	0.204506	-0.424369	0.204512	0.083994	0.2045	4.69913
0.20243	-0.090746	0.203698	0.020988	0.204632	6.69194	0.204622	-0.424995	0.204628	0.083793	0.204617	4.69942
0.202547	-0.090919	0.203815	0.021067	0.204749	6.69177	0.204738	-0.425535	0.204745	0.083589	0.204733	4.69973
0.202663	-0.091078	0.203931	0.021044	0.204865	6.69159	0.204855	-0.425514	0.204861	0.083384	0.20485	4.69969
0.202779	-0.090863	0.204048	0.020856	0.204982	6.69142	0.204971	-0.425492	0.204977	0.08303	0.204966	4.69925
0.202896	-0.09054	0.204164	0.020646	0.205098	6.69142	0.205088	-0.42547	0.205094	0.082481	0.205082	4.69873
0.203012	-0.090218	0.20428	0.020439	0.205215	6.69149	0.205204	-0.425447	0.20521	0.082042	0.205199	4.69821
0.203129	-0.089905	0.204397	0.020231	0.205331	6.69157	0.20532	-0.425424	0.205327	0.081647	0.205315	4.69766
0.203245	-0.089581	0.204513	0.020018	0.205447	6.69165	0.205437	-0.425401	0.205443	0.081243	0.205432	4.69716
0.203361	-0.089264	0.20463	0.019809	0.205564	6.69174	0.205553	-0.425378	0.20556	0.080837	0.205548	4.69662
0.203478	-0.088935	0.204746	0.019604	0.20568	6.69182	0.20567	-0.425354	0.205676	0.080434	0.205664	4.69611
0.203594	-0.088614	0.204862	0.019395	0.205797	6.6919	0.205786	-0.425471	0.205792	0.080032	0.205781	4.6956
0.203711	-0.088305	0.204979	0.019187	0.205913	6.69199	0.205903	-0.425793	0.205909	0.079632	0.205897	4.69488
0.203827	-0.088173	0.205095	0.019065	0.206029	6.69207	0.206019	-0.426018	0.206025	0.079234	0.206014	4.69414
0.203944	-0.088662	0.205212	0.018928	0.206146	6.6921	0.206135	-0.426219	0.206142	0.078993	0.20613	4.69344
0.20406	-0.089221	0.205328	0.018749	0.206262	6.69202	0.206252	-0.426422	0.206258	0.07884	0.206247	4.69274
0.204176	-0.089784	0.205445	0.018563	0.206379	6.692	0.206368	-0.426626	0.206374	0.078645	0.206363	4.69204
0.204293	-0.090352	0.205561	0.018374	0.206495	6.692	0.206485	-0.426836	0.206491	0.078452	0.206479	4.69132
0.204409	-0.090907	0.205677	0.018185	0.206611	6.69199	0.206601	-0.427041	0.206607	0.07826	0.206596	4.69061
0.204526	-0.091466	0.205794	0.017998	0.206728	6.69198	0.206717	-0.427245	0.206724	0.078062	0.206712	4.68988
0.204642	-0.092029	0.20591	0.017812	0.206844	6.69197	0.206834	-0.427448	0.20684	0.077855	0.206829	4.68921
0.204758	-0.092598	0.206027	0.017622	0.206961	6.69197	0.20695	-0.427478	0.206956	0.077657	0.206945	4.68853
0.204875	-0.093162	0.206143	0.017438	0.207077	6.69196	0.207067	-0.427372	0.207073	0.077459	0.207061	4.68785
0.204991	-0.093593	0.206259	0.017139	0.207193	6.69195	0.207183	-0.42735	0.207189	0.077263	0.207178	4.68741
0.205108	-0.09376	0.206376	0.017279	0.20731	6.69191	0.207299	-0.42734	0.207306	0.076834	0.207294	4.68707
0.205224	-0.093903	0.206492	0.017504	0.207426	6.69204	0.207416	-0.42733	0.207422	0.076719	0.207411	4.68673
0.20534	-0.094045	0.206609	0.017735	0.207543	6.6923	0.207532	-0.42732	0.207538	0.076717	0.207527	4.68637
0.205457	-0.094183	0.206725	0.017966	0.207659	6.69258	0.207649	-0.427309	0.207655	0.076723	0.207643	4.68601
0.205573	-0.094325	0.206841	0.018188	0.207776	6.69288	0.207765	-0.427299	0.207771	0.076728	0.20776	4.68565
0.20569	-0.094466	0.206958	0.018414	0.207892	6.69316	0.207881	-0.427289	0.207888	0.076734	0.207876	4.68529
0.205806	-0.094604	0.207074	0.018647	0.208008	6.69344	0.207998	-0.427279	0.208004	0.076739	0.207993	4.68493
0.205922	-0.094738	0.207191	0.018873	0.208125	6.69372	0.208114	-0.427307	0.20812	0.076744	0.208109	4.68459
0.206039	-0.094694	0.207307	0.019103	0.208241	6.694	0.208231	-0.427211	0.208237	0.07675	0.208225	4.68444
0.206155	-0.094304	0.207423	0.018937	0.208358	6.69429	0.208347	-0.427037	0.208353	0.076755	0.208342	4.68417
0.206272	-0.093926	0.20754	0.018268	0.208474	6.69443	0.208463	-0.426855	0.20847	0.076886	0.208458	4.68384
0.206388	-0.093585	0.207656	0.017525	0.20859	6.69415	0.20858	-0.426675	0.208586	0.077227	0.208575	4.6835
0.206505	-0.093249	0.207773	0.016786	0.208707	6.69383	0.208696	-0.426493	0.208702	0.077579	0.208691	4.68318
0.206621	-0.092917	0.207889	0.016025	0.208823	6.69351	0.208813	-0.426314	0.208819	0.077944	0.208807	4.68287
0.206737	-0.092586	0.208006	0.015291	0.20894	6.69318	0.208929	-0.426132	0.208935	0.078278	0.208924	4.68252
0.206854	-0.092261	0.208122	0.014539	0.209056	6.69287	0.209045	-0.425954	0.209052	0.078624	0.20904	4.68221
0.20697	-0.091943	0.208238	0.013813	0.209172	6.69255	0.209162	-0.425775	0.209168	0.078985	0.209157	4.68188
0.207087	-0.091624	0.208355	0.01307	0.209289	6.69223	0.209278	-0.425752	0.209284	0.079332	0.209273	4.68161
0.207203	-0.091303	0.208471	0.012326	0.209405	6.69191	0.209395	-0.425887	0.209401	0.079691	0.209389	4.68169
0.207319	-0.091127	0.208588	0.011529	0.209522	6.69158	0.209511	-0.42603	0.209517	0.080051	0.209506	4.68218
0.207436	-0.091106	0.208704	0.010702	0.209638	6.69141	0.209628	-0.426174	0.209634	0.080044	0.209622	4.68271
0.207552	-0.09112	0.20882	0.009906	0.209754	6.69105	0.209744	-0.426319	0.20975	0.079295	0.209739	4.68324
0.207669	-0.091086	0.208937	0.009088	0.209871	6.69068	0.20986	-0.426461	0.209867	0.078463	0.209855	4.68376
0.207785	-0.091053	0.209053	0.0083	0.209987	6.69032	0.209977	-0.426605	0.209983	0.077629	0.209972	4.68431
0.207901	-0.091019	0.20917	0.00749	0.210104	6.68994	0.210093	-0.426751	0.210099	0.076757	0.210088	4.68485
0.208018	-0.090985	0.209286	0.00668	0.21022	6.68958	0.21021	-0.426893	0.210216	0.075966	0.210204	4.68537
0.208134	-0.09095	0.209402	0.005873	0.210337	6.6892	0.210326	-0.426974	0.210332	0.075141	0.210321	4.68593
0.208251	-0.090915	0.209519	0.005071	0.210453	6.68884	0.210442	-0.426512	0.210449	0.074316	0.210437	4.68646
0.208367	-0.090879	0.209635	0.004271	0.210569	6.68846	0.210559	-0.426102	0.210565	0.07353	0.210554	4.6867
0.208484	-0.090843	0.209752	0.004263	0.210686	6.68809	0.210675	-0.425706	0.210681	0.072676	0.21067	4.68685
0.2086	-0.090894	0.209868	0.004523	0.210802	6.68781	0.210792	-0.425307	0.210798	0.072189	0.210786	4.687
0.208716	-0.091043	0.209984	0.004793	0.210919	6.68755	0.210908	-0.424899	0.210914	0.072215	0.210903	4.68714
0.208833	-0.091198	0.210101	0.005071	0.211035	6.68729	0.211024	-0.424502	0.211031	0.07228	0.211019	4.68729
0.208949	-0.091352	0.210217	0.005338	0.211151	6.68705	0.211141	-0.424104	0.211147	0.072348	0.211136	4.68744
0.209066	-0.091503	0.210334	0.005614	0.211268	6.68679	0.211257	-0.423693	0.211263	0.072414	0.211252	4.68758
0.209182	-0.091657	0.21045	0.005891	0.211384	6.68654	0.211374	-0.423296	0.21138	0.072478	0.211368	4.68773
0.209298	-0.091809	0.210566	0.006166	0.211501	6.68629	0.21149	-0.423178	0.211496	0.072546	0.211485	4.68787
0.209415	-0.091964	0.210683	0.006439	0.211617	6.68603	0.211606	-0.423331	0.211613	0.072611	0.211601	4.68802
0.209531	-0.092116	0.210799	0.006801	0.211733	6.68578	0.211723	-0.423256	0.211729	0.072679	0.211718	4.68823
0.209648	-0.092265	0.210916	0.007275	0.21185	6.68552	0.211839	-0.423171	0.211845	0.072743	0.211834	4.6885
0.209764	-0.092302	0.211032	0.007676	0.211966	6.68547	0.211956	-0.42309	0.211962	0.072661	0.21195	4.68875
0.20988	-0.092271	0.211149	0.008051	0.212083	6.68578	0.212072	-0.423009	0.212078	0.072418	0.212067	4.689
0.209997	-0.092239	0.211265	0.008423	0.212199	6.68611	0.212188	-0.422926	0.212195	0.072181	0.212183	4.68925
0.210113	-0.092207	0.211381	0.00881	0.212316	6.68644	0.212305	-0.422842	0.212311	0.071933	0.2123	4.68952
0.21023	-0.092174	0.211498	0.009181	0.212432	6.68676	0.212421	-0.422761	0.212427	0.071697	0.212416	4.68977
0.210346	-0.092143	0.211614	0.009565	0.212548	6.68709	0.212538	-0.422678	0.212544	0.071438	0.212532	4.69003
0.210463	-0.092112	0.211731	0.00995	0.212665	6.68741	0.212654	-0.422704	0.21266	0.07119	0.212649	4.69028
0.210579	-0.092081	0.211847	0.010333	0.212781	6.68772	0.21277	-0.423173	0.212777	0.070956	0.212765	4.69059
0.210695	-0.092048	0.211963	0.01035	0.212898	6.68806	0.212887	-0.423854	0.212893	0.070698	0.212882	4.69097
0.210812	-0.091988	0.21208	0.010298	0.213014	6.68838	0.213003	-0.424507	0.213009	0.070452	0.212998	4.69133
0.210928	-0.091776	0.212196	0.010292	0.21313	6.68848	0.21312	-0.425202	0.213126	0.070253	0.213114	4.69169
0.211045	-0.091537	0.212313	0.010289	0.213247	6.68862	0.213236	-0.425868	0.213242	0.070113	0.213231	4.69205
0.211161	-0.091293	0.212429	0.010285	0.213363	6.68876	0.213353	-0.426552	0.213359	0.069983	0.213347	4.69242
0.211277	-0.091042	0.212545	0.010282	0.21348	6.68889	0.213469	-0.427208	0.213475	0.069854	0.213464	4.69278
0.211394	-0.090803	0.212662	0.010278	0.213596	6.68903	0.213585	-0.427882	0.213591	0.069725	0.21358	4.69314
0.21151	-0.090559	0.212778	0.010275	0.213712	6.68917	0.213702	-0.42855	0.213708	0.069596	0.213697	4.69351
0.211627	-0.090313	0.212895	0.010271	0.213829	6.6893	0.213818	-0.429079	0.213824	0.069467	0.213813	4.69389
0.211743	-0.090074	0.213011	0.010267	0.213945	6.68944	0.213935	-0.429337	0.213941	0.069339	0.213929	4.6943
0.211859	-0.089831	0.213127	0.010976	0.214062	6.68957	0.214051	-0.429575	0.214057	0.069204	0.214046	4.69454
0.211976	-0.089638	0.213244	0.01217	0.214178	6.68971	0.214167	-0.429812	0.214174	0.069075	0.214162	4.69478
0.212092	-0.089762	0.21336	0.013388	0.214294	6.68986	0.214284	-0.430047	0.21429	0.068768	0.214279	4.69503
0.212209	-0.090391	0.213477	0.01466	0.214411	6.69041	0.2144	-0.430281	0.214406	0.068373	0.214395	4.69527
0.212325	-0.091014	0.213593	0.015933	0.214527	6.69095	0.214517	-0.430513	0.214523	0.067997	0.214511	4.69551
0.212442	-0.091624	0.213709	0.017202	0.214644	6.69148	0.214633	-0.430752	0.214639	0.067601	0.214628	4.69575
0.212558	-0.092267	0.213826	0.018467	0.21476	6.69202	0.214749	-0.430991	0.214756	0.067226	0.214744	4.69599
0.212674	-0.092878	0.213942	0.019729	0.214877	6.69256	0.214866	-0.431216	0.214872	0.066852	0.214861	4.69623
0.212791	-0.093507	0.214059	0.020988	0.214993	6.6931	0.214982	-0.431195	0.214988	0.066457	0.214977	4.69648
0.212907	-0.094119	0.214175	0.022243	0.215109	6.69365	0.215099	-0.430915	0.215105	0.066064	0.215093	4.69647
0.213024	-0.094745	0.214292	0.023235	0.215226	6.69419	0.215215	-0.430618	0.215221	0.065691	0.21521	4.69598
0.21314	-0.095294	0.214408	0.024254	0.215342	6.69467	0.215331	-0.430311	0.215338	0.065291	0.215326	4.69545
0.213256	-0.095531	0.214524	0.025294	0.215459	6.69463	0.215448	-0.430017	0.215454	0.064859	0.215443	4.69495
0.213373	-0.095405	0.214641	0.026332	0.215575	6.69426	0.215564	-0.429714	0.21557	0.064586	0.215559	4.69442
0.213489	-0.095284	0.214757	0.027367	0.215691	6.69387	0.215681	-0.429412	0.215687	0.064314	0.215675	4.69389
0.213606	-0.095161	0.214874	0.028452	0.215808	6.69349	0.215797	-0.429111	0.215803	0.064043	0.215792	4.69336
0.213722	-0.095041	0.21499	0.029482	0.215924	6.69312	0.215913	-0.428812	0.21592	0.063786	0.215908	4.69286
0.213838	-0.09492	0.215106	0.030563	0.216041	6.69274	0.21603	-0.428549	0.216036	0.063529	0.216025	4.69233
0.213955	-0.094796	0.215223	0.031588	0.216157	6.69236	0.216146	-0.428945	0.216152	0.063244	0.216141	4.6918
0.214071	-0.094675	0.215339	0.032649	0.216273	6.69197	0.216263	-0.430072	0.216269	0.062987	0.216257	4.69113
0.214188	-0.094538	0.215456	0.032942	0.21639	6.6916	0.216379	-0.431153	0.216385	0.062722	0.216374	4.69076
0.214304	-0.094194	0.215572	0.032398	0.216506	6.6914	0.216495	-0.432272	0.216502	0.062575	0.21649	4.6904
0.214421	-0.093663	0.215688	0.031878	0.216623	6.69134	0.216612	-0.433387	0.216618	0.063253	0.216607	4.69
0.214537	-0.093053	0.215805	0.031333	0.216739	6.69112	0.216728	-0.434495	0.216734	0.0638	0.216723	4.68964
0.214653	-0.092475	0.215921	0.030788	0.216855	6.69092	0.216845	-0.435599	0.216851	0.064346	0.216839	4.68926
0.21477	-0.091877	0.216038	0.030271	0.216972	6.69071	0.216961	-0.436698	0.216967	0.064892	0.216956	4.6889
0.214886	-0.091263	0.216154	0.029729	0.217088	6.6905	0.217077	-0.437795	0.217084	0.065437	0.217072	4.68853
0.215003	-0.090666	0.21627	0.029187	0.217205	6.69029	0.217194	-0.438829	0.2172	0.065982	0.217189	4.68815
0.215119	-0.09006	0.216387	0.028647	0.217321	6.69008	0.21731	-0.438696	0.217316	0.066526	0.217305	4.68777
0.215235	-0.089475	0.216503	0.028113	0.217438	6.68987	0.217427	-0.438146	0.217433	0.06707	0.217422	4.68749
0.215352	-0.088887	0.21662	0.027536	0.217554	6.68963	0.217543	-0.437619	0.217549	0.067603	0.217538	4.68736
0.215468	-0.088375	0.216736	0.026742	0.21767	6.68914	0.21766	-0.437073	0.217666	0.068002	0.217654	4.68727
0.215585	-0.08797	0.216852	0.025949	0.217787	6.68839	0.217776	-0.436528	0.217782	0.068186	0.217771	4.68717
0.215701	-0.087592	0.216969	0.025157	0.217903	6.6875	0.217892	-0.435985	0.217898	0.068329	0.217887	4.68707
0.215817	-0.087209	0.217085	0.024368	0.21802	6.68659	0.218009	-0.435445	0.218015	0.068472	0.218004	4.68697
0.215934	-0.086839	0.217202	0.023579	0.218136	6.68569	0.218125	-0.434905	0.218131	0.068616	0.21812	4.68688
0.21605	-0.086472	0.217318	0.022792	0.218252	6.68478	0.218242	-0.434351	0.218248	0.068758	0.218236	4.68678
0.216167	-0.086094	0.217435	0.022005	0.218369	6.6839	0.218358	-0.433861	0.218364	0.068894	0.218353	4.68668
0.216283	-0.085709	0.217551	0.021183	0.218485	6.68301	0.218474	-0.433396	0.21848	0.069044	0.218469	4.68675
0.2164	-0.085338	0.217667	0.020471	0.218602	6.68211	0.218591	-0.432683	0.218597	0.069179	0.218586	4.68719
0.216516	-0.084988	0.217784	0.020229	0.218718	6.68123	0.218707	-0.431998	0.218713	0.069305	0.218702	4.68748
0.216632	-0.08483	0.2179	0.020227	0.218834	6.6806	0.218824	-0.431286	0.21883	0.069158	0.218818	4.68776
0.216749	-0.084804	0.218017	0.020225	0.218951	6.68031	0.21894	-0.430581	0.218946	0.069053	0.218935	4.68804
0.216865	-0.084779	0.218133	0.020223	0.219067	6.68012	0.219056	-0.429903	0.219063	0.06904	0.219051	4.68834
0.216982	-0.084753	0.218249	0.020222	0.219184	6.67992	0.219173	-0.429199	0.219179	0.069027	0.219168	4.68863
0.217098	-0.084727	0.218366	0.02022	0.2193	6.67973	0.219289	-0.428496	0.219295	0.069014	0.219284	4.68893
0.217214	-0.084702	0.218482	0.020218	0.219416	6.67953	0.219406	-0.427795	0.219412	0.069	0.2194	4.6892
0.217331	-0.084677	0.218599	0.020216	0.219533	6.67934	0.219522	-0.427102	0.219528	0.068988	0.219517	4.68951
0.217447	-0.08465	0.218715	0.020217	0.219649	6.67915	0.219638	-0.426554	0.219645	0.068974	0.219633	4.6898
0.217564	-0.084628	0.218831	0.020211	0.219766	6.67896	0.219755	-0.426201	0.219761	0.068961	0.21975	4.69003
0.21768	-0.084628	0.218948	0.019611	0.219882	6.67877	0.219871	-0.425836	0.219877	0.068944	0.219866	4.69016
0.217796	-0.084631	0.219064	0.0188	0.219999	6.67864	0.219988	-0.425488	0.219994	0.068876	0.219982	4.69027
0.217913	-0.084562	0.219181	0.017995	0.220115	6.67866	0.220104	-0.425138	0.22011	0.068825	0.220099	4.6904
0.218029	-0.084492	0.219297	0.017225	0.220231	6.67868	0.22022	-0.424776	0.220227	0.068788	0.220215	4.69051
0.218146	-0.084421	0.219413	0.016421	0.220348	6.6787	0.220337	-0.424429	0.220343	0.068751	0.220332	4.69063
0.218262	-0.084353	0.21953	0.015654	0.220464	6.67872	0.220453	-0.424069	0.220459	0.068713	0.220448	4.69075
0.218378	-0.084284	0.219646	0.014848	0.220581	6.67874	0.22057	-0.423732	0.220576	0.068676	0.220564	4.69087
0.218495	-0.084214	0.219763	0.014043	0.220697	6.67876	0.220686	-0.42349	0.220692	0.06864	0.220681	4.69098
0.218611	-0.084144	0.219879	0.013266	0.220813	6.67878	0.220802	-0.423525	0.220809	0.068603	0.220797	4.6908
0.218728	-0.08411	0.219995	0.012739	0.22093	6.67879	0.220919	-0.423649	0.220925	0.068567	0.220914	4.69054
0.218844	-0.084293	0.220112	0.012568	0.221046	6.67864	0.221035	-0.423772	0.221041	0.068549	0.22103	4.69041
0.218961	-0.084671	0.220228	0.012457	0.221163	6.67822	0.221152	-0.42389	0.221158	0.068773	0.221147	4.69031
0.219077	-0.08509	0.220345	0.012347	0.221279	6.67811	0.221268	-0.424014	0.221274	0.069337	0.221263	4.6902
0.219193	-0.085533	0.220461	0.012242	0.221395	6.678	0.221385	-0.424137	0.221391	0.069872	0.221379	4.69009
0.21931	-0.085963	0.220578	0.012132	0.221512	6.6779	0.221501	-0.424259	0.221507	0.07041	0.221496	4.68998
0.219426	-0.086405	0.220694	0.012022	0.221628	6.67779	0.221617	-0.424383	0.221623	0.070972	0.221612	4.68987
0.219543	-0.086846	0.22081	0.011912	0.221745	6.67769	0.221734	-0.424472	0.22174	0.071511	0.221729	4.68976
0.219659	-0.08728	0.220927	0.011802	0.221861	6.67759	0.22185	-0.424263	0.221856	0.072072	0.221845	4.68966
0.219775	-0.087702	0.221043	0.011685	0.221978	6.67749	0.221967	-0.423466	0.221973	0.072603	0.221961	4.68963
0.219892	-0.088131	0.22116	0.011597	0.222094	6.67739	0.222083	-0.422539	0.222089	0.073116	0.222078	4.68978
0.220008	-0.088573	0.221276	0.012124	0.22221	6.67743	0.222199	-0.421582	0.222205	0.07367	0.222194	4.68993
0.220125	-0.089173	0.221392	0.012723	0.222327	6.6776	0.222316	-0.42066	0.222322	0.073885	0.222311	4.6901
0.220241	-0.089858	0.221509	0.013322	0.222443	6.67772	0.222432	-0.419708	0.222438	0.073176	0.222427	4.69026
0.220357	-0.090524	0.221625	0.01392	0.22256	6.67772	0.222549	-0.418789	0.222555	0.072501	0.222543	4.69042
0.220474	-0.091203	0.221742	0.014518	0.222676	6.67772	0.222665	-0.417841	0.222671	0.071821	0.22266	4.69058
0.22059	-0.091857	0.221858	0.015115	0.222792	6.67771	0.222781	-0.416926	0.222787	0.071113	0.222776	4.69074
0.220707	-0.092513	0.221974	0.015712	0.222909	6.67771	0.222898	-0.416059	0.222904	0.070432	0.222893	4.6909
0.220823	-0.09319	0.222091	0.016308	0.223025	6.67771	0.223014	-0.41572	0.22302	0.069725	0.223009	4.69102
0.22094	-0.093865	0.222207	0.016882	0.223142	6.6777	0.223131	-0.416239	0.223137	0.069044	0.223125	4.6907
0.221056	-0.094468	0.222324	0.017313	0.223258	6.6777	0.223247	-0.416752	0.223253	0.068376	0.223242	4.69026
0.221172	-0.094733	0.22244	0.01766	0.223374	6.6777	0.223363	-0.417247	0.22337	0.067961	0.223358	4.68982
0.221289	-0.094816	0.222556	0.018008	0.223491	6.67765	0.22348	-0.417762	0.223486	0.068003	0.223475	4.68938
0.221405	-0.094883	0.222673	0.018355	0.223607	6.67762	0.223596	-0.418277	0.223602	0.068197	0.223591	4.68894
0.221522	-0.094952	0.222789	0.018702	0.223724	6.67774	0.223713	-0.418791	0.223719	0.06839	0.223707	4.68851
0.221638	-0.095018	0.222906	0.019051	0.22384	6.67795	0.223829	-0.419304	0.223835	0.068583	0.223824	4.68805
0.221754	-0.095085	0.223022	0.019415	0.223956	6.67816	0.223945	-0.419816	0.223952	0.068778	0.22394	4.6876
0.221871	-0.095153	0.223138	0.019761	0.224073	6.67837	0.224062	-0.420352	0.224068	0.068981	0.224057	4.68717
0.221987	-0.095219	0.223255	0.020114	0.224189	6.67858	0.224178	-0.420972	0.224184	0.069176	0.224173	4.68692
0.222104	-0.095287	0.223371	0.020548	0.224306	6.6788	0.224295	-0.421521	0.224301	0.069381	0.224289	4.68741
0.22222	-0.095322	0.223488	0.021242	0.224422	6.67901	0.224411	-0.422068	0.224417	0.069519	0.224406	4.68755
0.222336	-0.095194	0.223604	0.021846	0.224539	6.67922	0.224527	-0.422614	0.224534	0.06945	0.224522	4.68768
0.222453	-0.094906	0.223721	0.022475	0.224655	6.67946	0.224644	-0.42316	0.22465	0.069493	0.224639	4.68781
0.222569	-0.094624	0.223837	0.023074	0.224771	6.67973	0.22476	-0.42371	0.224766	0.069707	0.224755	4.68795
0.222686	-0.094325	0.223953	0.023673	0.224888	6.67983	0.224877	-0.424277	0.224883	0.069912	0.224872	4.68809
0.222802	-0.094037	0.22407	0.024272	0.225004	6.67986	0.224993	-0.42482	0.224999	0.070119	0.224988	4.68823
0.222919	-0.09375	0.224186	0.024875	0.225121	6.67988	0.22511	-0.425362	0.225116	0.070334	0.225104	4.68836
0.223035	-0.09346	0.224303	0.025502	0.225237	6.67991	0.225226	-0.425879	0.225232	0.070537	0.225221	4.68848
0.223151	-0.093161	0.224419	0.0261	0.225353	6.67993	0.225342	-0.42629	0.225348	0.070735	0.225337	4.6884
0.223268	-0.09287	0.224535	0.026691	0.22547	6.67995	0.225459	-0.426697	0.225465	0.07095	0.225454	4.68797
0.223384	-0.092699	0.224652	0.027237	0.225586	6.67998	0.225575	-0.427115	0.225581	0.071156	0.22557	4.68753
0.223501	-0.092914	0.224768	0.027716	0.225703	6.68	0.225692	-0.42752	0.225698	0.071372	0.225686	4.68707
0.223617	-0.093167	0.224885	0.028174	0.225819	6.67998	0.225808	-0.427937	0.225814	0.071653	0.225803	4.68665
0.223733	-0.093425	0.225001	0.028635	0.225935	6.67977	0.225924	-0.428342	0.22593	0.071951	0.225919	4.68622
0.22385	-0.093677	0.225117	0.029114	0.226052	6.67943	0.226041	-0.428757	0.226047	0.07225	0.226036	4.68579
0.223966	-0.093937	0.225234	0.02957	0.226168	6.6791	0.226157	-0.429161	0.226163	0.072552	0.226152	4.68535
0.224083	-0.094197	0.22535	0.030027	0.226285	6.67875	0.226274	-0.429564	0.22628	0.072863	0.226268	4.68489
0.224199	-0.094452	0.225467	0.030488	0.226401	6.67841	0.22639	-0.429866	0.226396	0.073162	0.226385	4.68449
0.224315	-0.094704	0.225583	0.030945	0.226517	6.67807	0.226506	-0.429974	0.226512	0.073461	0.226501	4.68424
0.224432	-0.094968	0.225699	0.03118	0.226634	6.67773	0.226623	-0.430042	0.226629	0.07376	0.226618	4.68441
0.224548	-0.095226	0.225816	0.030886	0.22675	6.67739	0.226739	-0.430112	0.226745	0.074022	0.226734	4.68485
0.224665	-0.095464	0.225932	0.030462	0.226867	6.67705	0.226856	-0.430181	0.226862	0.074097	0.22685	4.68531
0.224781	-0.095551	0.226049	0.030056	0.226983	6.67674	0.226972	-0.430248	0.226978	0.073991	0.226967	4.68576
0.224898	-0.095637	0.226165	0.029651	0.2271	6.67666	0.227088	-0.430317	0.227094	0.073824	0.227083	4.68619
0.225014	-0.095724	0.226281	0.029241	0.227216	6.67691	0.227205	-0.430387	0.227211	0.073647	0.2272	4.68663
0.22513	-0.095813	0.226398	0.028817	0.227332	6.67716	0.227321	-0.430456	0.227327	0.073467	0.227316	4.68707
0.225247	-0.095901	0.226514	0.028412	0.227449	6.67741	0.227438	-0.430523	0.227444	0.0733	0.227432	4.68752
0.225363	-0.095988	0.226631	0.028002	0.227565	6.67766	0.227554	-0.430734	0.22756	0.073125	0.227549	4.68794
[truncated: 22,924 more rows]
